# Supplementary material for: fac-Tris(4-amino­benzohydroxamato)iron(III) ethanol solvate
Source: Acta Crystallogr Sect E Struct Rep Online. 2010 Jun 26;66(Pt 7):m853–4. doi: 10.1107/S160053681002413X (PMC3006831; doi:10.1107/S160053681002413X)
Supplement: Supplementary file 1 [file e-66-0m853-sup1.cif]

##############################################################################
###                                                                        ###
###        Electronic paper (Acta Crystallographica Section E)             ###
###                                                                        ###
##############################################################################
#                                                                            #
# This CIF contains the data in a paper accepted for publication in Acta     #
# Crystallographica Section E. It conforms to the requirements of Notes      #
# for Authors for Section E, and has been peer reviewed under the auspices   #
# of the IUCr Commission on Journals.                                        #
#                                                                            #
# Full details of the Crystallographic Information File format               #
# are given in the paper "The Crystallographic Information File (CIF):       #
# a New Standard Archive File for Crystallography" by S. R. Hall, F. H.      #
# Allen and I. D. Brown [Acta Cryst. (1991), A47, 655-685].                  #
#                                                                            #
# The current version of the core CIF dictionary is obtainable from          #
# ftp://ftp.iucr.org/pub/cif_core.dic. The current version number is 2.4.    #
#                                                                            #
# Software is freely available for graphical display of the structure(s) in  #
# this CIF.  For information consult the CIF home page http://www.iucr.org/  #
# cif/home.html                                                              #
#                                                                            #
# This file may be used for bona fide research purposes within the           #
# scientific community so long as proper attribution is given to the journal # 
# article from which it was obtained.                                        #
#                                                                            #
##############################################################################
                                             
data_I
_audit_creation_method     SHELXL-97
_chemical_name_systematic
;
<i>fac</i>-Tris(4-aminobenzohydroxamato)iron(III) ethanol solvate
;
_chemical_name_common     ?
_chemical_formula_moiety     'C21 H21 Fe N6 O6, C2 H6 O'
_chemical_formula_sum     'C23 H27 Fe N6 O7'
_chemical_formula_iupac     '[Fe (C7 H7 N2 O2)3], C2 H6 O'
_chemical_formula_weight     555.36
_chemical_melting_point     ?
_symmetry_cell_setting     triclinic
_symmetry_space_group_name_H-M     'P -1'
_symmetry_space_group_name_hall     '-P 1'
loop_
    _symmetry_equiv_pos_as_xyz
    'x, y, z'
    '-x, -y, -z'
_cell_length_a     10.6232(18)
_cell_length_b     10.6455(18)
_cell_length_c     13.225(2)
_cell_angle_alpha     107.550(3)
_cell_angle_beta     91.085(4)
_cell_angle_gamma     112.217(3)
_cell_volume     1305.1(4)
_cell_formula_units_Z     2
_cell_measurement_reflns_used     4743
_cell_measurement_theta_min     2.19
_cell_measurement_theta_max     24.92
_cell_measurement_temperature     100(2)
_exptl_crystal_description     plate
_exptl_crystal_colour     red
_exptl_crystal_size_max     0.30
_exptl_crystal_size_mid     0.20
_exptl_crystal_size_min     0.03
_exptl_crystal_density_diffrn     1.413
_exptl_crystal_density_meas     ?
_exptl_crystal_density_method     'not measured'
_exptl_crystal_F_000     578
_exptl_absorpt_coefficient_mu     0.631
_exptl_absorpt_correction_type     multi-scan
_exptl_absorpt_process_details     '(SADABS; Sheldrick, 2003)'
_exptl_absorpt_correction_T_min     0.8825
_exptl_absorpt_correction_T_max     0.9813
_exptl_special_details
;
;
_diffrn_ambient_temperature     100(2)
_diffrn_radiation_type     MoK\a
_diffrn_radiation_wavelength     0.71073
_diffrn_radiation_source     'fine-focus sealed tube'
_diffrn_radiation_monochromator     graphite
_diffrn_measurement_device_type     'Bruker SMART CCD area detector'
_diffrn_measurement_method     '\f and \w scans'
_diffrn_detector_area_resol_mean     8.366
_diffrn_reflns_number     24614
_diffrn_reflns_av_R_equivalents     0.0444
_diffrn_reflns_av_sigmaI/netI     0.0380
_diffrn_reflns_theta_min     1.63
_diffrn_reflns_theta_max     27.11
_diffrn_reflns_theta_full     27.11
_diffrn_measured_fraction_theta_max     0.996
_diffrn_measured_fraction_theta_full     0.996
_diffrn_reflns_limit_h_min     -13
_diffrn_reflns_limit_h_max     13
_diffrn_reflns_limit_k_min     -13
_diffrn_reflns_limit_k_max     13
_diffrn_reflns_limit_l_min     -16
_diffrn_reflns_limit_l_max     16
_diffrn_standards_number     0
_diffrn_standards_interval_count     ?
_diffrn_standards_interval_time     ?
_diffrn_standards_decay_%     ?
_refine_special_details
;
Refinement of <i>F</i>^2^ against ALL reflections. The weighted <i>R</i>-factor
<i>wR</i> and goodness of fit <i>S</i> are based on <i>F</i>^2^, conventional
<i>R</i>-factors <i>R</i> are based on <i>F</i>, with <i>F</i> set to zero for
negative <i>F</i>^2^. The threshold expression of <i>F</i>^2^ >
\s(<i>F</i>^2^) is used only for calculating <i>R</i>-factors(gt) <i>etc</i>.
and is not relevant to the choice of reflections for refinement.
<i>R</i>-factors based on <i>F</i>^2^ are statistically about twice as large
as those based on <i>F</i>, and <i>R</i>- factors based on ALL data will be
even larger.
;
_reflns_number_total     5739
_reflns_number_gt     5065
_reflns_threshold_expression     'I >2\s(I)'
_refine_ls_structure_factor_coef     Fsqd
_refine_ls_matrix_type     full
_refine_ls_R_factor_all     0.0473
_refine_ls_R_factor_gt     0.0396
_refine_ls_wR_factor_gt     0.0905
_refine_ls_wR_factor_ref     0.0940
_refine_ls_goodness_of_fit_ref     1.061
_refine_ls_restrained_S_all     1.061
_refine_ls_number_reflns     5739
_refine_ls_number_parameters     433
_refine_ls_number_restraints     0
_refine_ls_hydrogen_treatment     mixed
_refine_ls_weighting_scheme     calc
_refine_ls_weighting_details
         'calc w=1/[\s^2^(Fo^2^)+(0.0438P)^2^+0.6552P] where P=(Fo^2^+2Fc^2^)/3'
_atom_sites_solution_hydrogens     difmap
_atom_sites_solution_primary     direct
_atom_sites_solution_secondary     difmap
_refine_ls_shift/su_max     0.004
_refine_ls_shift/su_mean     <0.001
_refine_diff_density_max     0.425
_refine_diff_density_min     -0.311
_refine_ls_extinction_method     none
_refine_ls_extinction_coef     ?
loop_
    _atom_type_symbol
    _atom_type_description
    _atom_type_scat_dispersion_real
    _atom_type_scat_dispersion_imag
    _atom_type_scat_source
    'C' 'C' 0.0033 0.0016
                         'International Tables Vol C Tables 4.2.6.8 and 6.1.1.4'
    'H' 'H' 0.0000 0.0000
                         'International Tables Vol C Tables 4.2.6.8 and 6.1.1.4'
    'N' 'N' 0.0061 0.0033
                         'International Tables Vol C Tables 4.2.6.8 and 6.1.1.4'
    'O' 'O' 0.0106 0.0060
                         'International Tables Vol C Tables 4.2.6.8 and 6.1.1.4'
    'Fe' 'Fe' 0.3463 0.8444
                         'International Tables Vol C Tables 4.2.6.8 and 6.1.1.4'
_computing_data_collection     'SMART (Bruker, 2003)'
_computing_cell_refinement     'SAINT (Bruker, 2003)'
_computing_data_reduction     'SAINT (Bruker, 2003)'
_computing_structure_solution     'SHELXS-97 (Sheldrick, 2008)'
_computing_structure_refinement     'SHELXL-97 (Sheldrick, 2008)'
_computing_molecular_graphics     'PLATON (Spek, 2009)'
_computing_publication_material     'SHELXL-97(Sheldrick, 2008)'
loop_
    _atom_site_type_symbol
    _atom_site_label
    _atom_site_fract_x
    _atom_site_fract_y
    _atom_site_fract_z
    _atom_site_U_iso_or_equiv
    _atom_site_adp_type
    _atom_site_calc_flag
    _atom_site_refinement_flags
    _atom_site_occupancy
    _atom_site_disorder_assembly
    _atom_site_disorder_group
    Fe Fe 0.13879(3) 0.36163(3) 0.16284(2) 0.01220(9) Uani d . 1 . .
    O O2 0.06647(14) 0.16143(14) 0.06621(11) 0.0180(3) Uani d . 1 . .
    N N1 -0.05305(18) 0.07800(18) 0.09477(14) 0.0187(4) Uani d . 1 . .
    H H1N1 -0.087(3) -0.007(3) 0.052(2) 0.035(7) Uiso d . 1 . .
    C C1 -0.0862(2) 0.1334(2) 0.18804(16) 0.0161(4) Uani d . 1 . .
    O O1 -0.01237(14) 0.26557(14) 0.24206(11) 0.0162(3) Uani d . 1 . .
    C C2 -0.2049(2) 0.0445(2) 0.22618(16) 0.0179(4) Uani d . 1 . .
    C C3 -0.2669(2) 0.1117(2) 0.30398(18) 0.0239(5) Uani d . 1 . .
    H H3 -0.231(3) 0.211(3) 0.331(2) 0.039(7) Uiso d . 1 . .
    C C4 -0.3816(2) 0.0325(3) 0.3394(2) 0.0279(5) Uani d . 1 . .
    H H4 -0.425(3) 0.078(3) 0.391(2) 0.031(7) Uiso d . 1 . .
    C C5 -0.4376(2) -0.1172(2) 0.29942(18) 0.0243(5) Uani d . 1 . .
    N N2 -0.5509(2) -0.1970(3) 0.3375(2) 0.0340(5) Uani d . 1 . .
    H H1N2 -0.595(3) -0.277(3) 0.296(2) 0.040(9) Uiso d . 1 . .
    H H2N2 -0.602(3) -0.147(3) 0.364(2) 0.048(9) Uiso d . 1 . .
    C C6 -0.3739(3) -0.1848(2) 0.2234(2) 0.0317(5) Uani d . 1 . .
    H H6 -0.410(3) -0.288(3) 0.198(2) 0.043(8) Uiso d . 1 . .
    C C7 -0.2604(2) -0.1056(2) 0.1865(2) 0.0286(5) Uani d . 1 . .
    H H7 -0.219(3) -0.152(3) 0.136(2) 0.037(7) Uiso d . 1 . .
    O O4 0.04007(15) 0.41933(14) 0.06861(11) 0.0175(3) Uani d . 1 . .
    N N3 0.03983(18) 0.55267(18) 0.11997(14) 0.0188(4) Uani d . 1 . .
    H H1N3 0.008(3) 0.585(3) 0.078(2) 0.029(7) Uiso d . 1 . .
    C C8 0.1040(2) 0.6232(2) 0.21800(15) 0.0146(4) Uani d . 1 . .
    O O3 0.15716(14) 0.56033(14) 0.26357(10) 0.0149(3) Uani d . 1 . .
    C C9 0.1150(2) 0.7704(2) 0.27167(16) 0.0154(4) Uani d . 1 . .
    C C10 0.1173(2) 0.8613(2) 0.21373(17) 0.0196(4) Uani d . 1 . .
    H H10 0.116(2) 0.832(2) 0.1403(18) 0.014(5) Uiso d . 1 . .
    C C11 0.1315(2) 1.0008(2) 0.26579(17) 0.0205(4) Uani d . 1 . .
    H H11 0.135(2) 1.060(2) 0.2244(17) 0.015(5) Uiso d . 1 . .
    C C12 0.1403(2) 1.0527(2) 0.37769(17) 0.0184(4) Uani d . 1 . .
    N N4 0.1479(2) 1.1887(2) 0.42768(17) 0.0238(4) Uani d . 1 . .
    H H1N4 0.165(3) 1.217(3) 0.494(2) 0.027(7) Uiso d . 1 . .
    H H2N4 0.161(3) 1.247(3) 0.388(2) 0.042(8) Uiso d . 1 . .
    C C13 0.1409(2) 0.9625(2) 0.43591(17) 0.0182(4) Uani d . 1 . .
    H H13 0.148(2) 0.995(3) 0.508(2) 0.024(6) Uiso d . 1 . .
    C C14 0.1295(2) 0.8241(2) 0.38380(16) 0.0168(4) Uani d . 1 . .
    H H14 0.129(2) 0.765(2) 0.4247(17) 0.010(5) Uiso d . 1 . .
    O O6 0.30277(14) 0.41024(15) 0.09015(11) 0.0178(3) Uani d . 1 . .
    N N5 0.41597(18) 0.41538(19) 0.14684(14) 0.0173(4) Uani d . 1 . .
    H H1N5 0.480(2) 0.412(2) 0.1112(18) 0.016(6) Uiso d . 1 . .
    C C15 0.4028(2) 0.3985(2) 0.24097(15) 0.0145(4) Uani d . 1 . .
    O O5 0.28464(14) 0.37299(14) 0.27232(11) 0.0157(3) Uani d . 1 . .
    C C16 0.5226(2) 0.4146(2) 0.30955(15) 0.0154(4) Uani d . 1 . .
    C C17 0.5013(2) 0.3612(2) 0.39495(16) 0.0178(4) Uani d . 1 . .
    H H17 0.408(2) 0.311(2) 0.4045(18) 0.021(6) Uiso d . 1 . .
    C C18 0.6104(2) 0.3822(2) 0.46526(16) 0.0175(4) Uani d . 1 . .
    H H18 0.592(2) 0.346(3) 0.5211(19) 0.024(6) Uiso d . 1 . .
    C C19 0.7457(2) 0.4587(2) 0.45299(15) 0.0158(4) Uani d . 1 . .
    N N6 0.8551(2) 0.4808(2) 0.52404(15) 0.0198(4) Uani d . 1 . .
    H H1N6 0.835(2) 0.467(2) 0.5823(18) 0.008(5) Uiso d . 1 . .
    H H2N6 0.927(3) 0.549(3) 0.529(2) 0.037(8) Uiso d . 1 . .
    C C20 0.7675(2) 0.5081(2) 0.36565(17) 0.0186(4) Uani d . 1 . .
    H H20 0.854(2) 0.559(2) 0.3568(17) 0.015(5) Uiso d . 1 . .
    C C21 0.6581(2) 0.4880(2) 0.29572(17) 0.0187(4) Uani d . 1 . .
    H H21 0.677(2) 0.527(2) 0.2400(17) 0.012(5) Uiso d . 1 . .
    O O7 0.62865(18) 0.41913(19) 0.03203(14) 0.0300(4) Uani d . 1 A .
    H H1O7 0.651(3) 0.473(3) 0.000(2) 0.030(7) Uiso d . 1 . .
    C C22 0.6632(3) 0.2992(3) -0.0101(2) 0.0450(7) Uani d . 1 . .
    H H22A 0.7633 0.3304 0.0097 0.054 Uiso calc PR 0.626(13) A 1
    H H22B 0.6425 0.2649 -0.0893 0.054 Uiso calc PR 0.626(13) A 1
    H H22C 0.5911 0.2283 -0.0711 0.054 Uiso d PR 0.374(13) A 2
    H H22D 0.7502 0.3321 -0.0395 0.054 Uiso d PR 0.374(13) A 2
    C C23A 0.5904(9) 0.1809(6) 0.0278(5) 0.048(2) Uani d P 0.626(13) A 1
    H H23A 0.5992 0.2168 0.1062 0.073 Uiso calc PR 0.626(13) A 1
    H H23B 0.6297 0.1088 0.0061 0.073 Uiso calc PR 0.626(13) A 1
    H H23C 0.4929 0.1371 -0.0032 0.073 Uiso calc PR 0.626(13) A 1
    C C23B 0.6799(14) 0.2255(11) 0.0608(8) 0.052(3) Uani d P 0.374(13) A 2
    H H23D 0.7001 0.1432 0.0207 0.077 Uiso calc PR 0.374(13) A 2
    H H23E 0.5950 0.1914 0.0912 0.077 Uiso calc PR 0.374(13) A 2
    H H23F 0.7561 0.2917 0.1189 0.077 Uiso calc PR 0.374(13) A 2
loop_
    _atom_site_aniso_label
    _atom_site_aniso_U_11
    _atom_site_aniso_U_22
    _atom_site_aniso_U_33
    _atom_site_aniso_U_12
    _atom_site_aniso_U_13
    _atom_site_aniso_U_23
    Fe 0.01437(15) 0.00964(14) 0.01186(14) 0.00477(11) 0.00097(10) 0.00273(10)
    O2 0.0186(7) 0.0124(7) 0.0189(7) 0.0040(6) 0.0068(6) 0.0023(6)
    N1 0.0189(9) 0.0108(8) 0.0199(9) 0.0027(7) 0.0037(7) 0.0002(7)
    C1 0.0155(9) 0.0125(9) 0.0187(10) 0.0061(8) 0.0006(8) 0.0028(8)
    O1 0.0176(7) 0.0102(6) 0.0168(7) 0.0036(5) 0.0032(5) 0.0015(5)
    C2 0.0178(10) 0.0148(10) 0.0201(10) 0.0057(8) 0.0022(8) 0.0058(8)
    C3 0.0252(11) 0.0143(10) 0.0286(12) 0.0054(9) 0.0085(9) 0.0052(9)
    C4 0.0281(12) 0.0259(12) 0.0317(13) 0.0118(10) 0.0146(10) 0.0106(10)
    C5 0.0181(10) 0.0253(11) 0.0301(12) 0.0043(9) 0.0001(9) 0.0161(10)
    N2 0.0229(11) 0.0333(13) 0.0448(14) 0.0024(10) 0.0056(10) 0.0229(11)
    C6 0.0296(13) 0.0151(11) 0.0439(15) 0.0021(10) 0.0070(11) 0.0099(10)
    C7 0.0299(12) 0.0150(10) 0.0382(14) 0.0087(9) 0.0126(11) 0.0051(10)
    O4 0.0266(8) 0.0127(7) 0.0132(7) 0.0111(6) -0.0023(6) 0.0004(5)
    N3 0.0263(9) 0.0166(9) 0.0158(9) 0.0130(7) -0.0014(7) 0.0033(7)
    C8 0.0161(9) 0.0137(9) 0.0142(9) 0.0061(8) 0.0024(7) 0.0050(7)
    O3 0.0191(7) 0.0115(6) 0.0140(7) 0.0063(5) -0.0011(5) 0.0038(5)
    C9 0.0161(9) 0.0143(9) 0.0161(9) 0.0073(8) 0.0018(7) 0.0041(8)
    C10 0.0257(11) 0.0190(10) 0.0162(10) 0.0112(9) 0.0029(8) 0.0060(8)
    C11 0.0253(11) 0.0186(10) 0.0231(11) 0.0117(9) 0.0041(9) 0.0108(9)
    C12 0.0146(9) 0.0151(10) 0.0256(11) 0.0063(8) 0.0057(8) 0.0065(8)
    N4 0.0326(11) 0.0153(9) 0.0239(11) 0.0109(8) 0.0077(8) 0.0050(8)
    C13 0.0202(10) 0.0168(10) 0.0151(10) 0.0065(8) 0.0036(8) 0.0032(8)
    C14 0.0185(10) 0.0144(9) 0.0181(10) 0.0062(8) 0.0028(8) 0.0069(8)
    O6 0.0160(7) 0.0245(8) 0.0167(7) 0.0092(6) 0.0019(6) 0.0105(6)
    N5 0.0152(8) 0.0225(9) 0.0181(9) 0.0091(7) 0.0045(7) 0.0102(7)
    C15 0.0175(10) 0.0103(9) 0.0162(9) 0.0063(7) 0.0027(8) 0.0042(7)
    O5 0.0158(7) 0.0171(7) 0.0160(7) 0.0071(6) 0.0025(5) 0.0073(6)
    C16 0.0180(10) 0.0141(9) 0.0159(9) 0.0086(8) 0.0028(8) 0.0046(8)
    C17 0.0181(10) 0.0159(10) 0.0202(10) 0.0070(8) 0.0052(8) 0.0068(8)
    C18 0.0227(10) 0.0196(10) 0.0151(10) 0.0109(8) 0.0047(8) 0.0094(8)
    C19 0.0195(10) 0.0141(9) 0.0141(9) 0.0102(8) 0.0022(8) 0.0007(7)
    N6 0.0197(10) 0.0247(10) 0.0168(9) 0.0100(8) 0.0037(7) 0.0083(8)
    C20 0.0142(10) 0.0190(10) 0.0209(10) 0.0046(8) 0.0045(8) 0.0069(8)
    C21 0.0198(10) 0.0203(10) 0.0171(10) 0.0069(8) 0.0043(8) 0.0092(8)
    O7 0.0367(10) 0.0372(10) 0.0326(9) 0.0221(8) 0.0197(8) 0.0238(8)
    C22 0.0638(19) 0.0503(17) 0.0404(16) 0.0374(16) 0.0226(14) 0.0222(14)
    C23A 0.063(5) 0.036(3) 0.058(4) 0.026(3) 0.021(3) 0.023(3)
    C23B 0.048(7) 0.039(5) 0.069(6) 0.022(5) -0.016(5) 0.015(4)
_geom_special_details
;
All e.s.d.'s (except the e.s.d. in the dihedral angle between two l.s. planes)
are estimated using the full covariance matrix. The cell e.s.d.'s are taken
into account individually in the estimation of e.s.d.'s in distances, angles
and torsion angles; correlations between e.s.d.'s in cell parameters are only
used when they are defined by crystal symmetry. An approximate (isotropic)
treatment of cell e.s.d.'s is used for estimating e.s.d.'s involving l.s.
planes.
;
loop_
    _geom_bond_atom_site_label_1
    _geom_bond_atom_site_label_2
    _geom_bond_site_symmetry_2
    _geom_bond_distance
    _geom_bond_publ_flag
    Fe O2 . 1.9615(14) y
    Fe O6 . 1.9769(14) y
    Fe O4 . 1.9822(14) y
    Fe O5 . 2.0444(14) y
    Fe O1 . 2.0470(14) y
    Fe O3 . 2.0654(13) y
    O2 N1 . 1.383(2) ?
    N1 C1 . 1.315(3) ?
    N1 H1N1 . 0.84(3) ?
    C1 O1 . 1.282(2) ?
    C1 C2 . 1.466(3) ?
    C2 C3 . 1.394(3) ?
    C2 C7 . 1.396(3) ?
    C3 C4 . 1.378(3) ?
    C3 H3 . 0.93(3) ?
    C4 C5 . 1.391(3) ?
    C4 H4 . 0.94(3) ?
    C5 N2 . 1.390(3) ?
    C5 C6 . 1.395(3) ?
    N2 H1N2 . 0.80(3) ?
    N2 H2N2 . 0.90(3) ?
    C6 C7 . 1.380(3) ?
    C6 H6 . 0.96(3) ?
    C7 H7 . 0.92(3) ?
    O4 N3 . 1.378(2) ?
    N3 C8 . 1.304(3) ?
    N3 H1N3 . 0.86(3) ?
    C8 O3 . 1.283(2) ?
    C8 C9 . 1.470(3) ?
    C9 C10 . 1.398(3) ?
    C9 C14 . 1.401(3) ?
    C10 C11 . 1.382(3) ?
    C10 H10 . 0.92(2) ?
    C11 C12 . 1.402(3) ?
    C11 H11 . 0.95(2) ?
    C12 N4 . 1.368(3) ?
    C12 C13 . 1.402(3) ?
    N4 H1N4 . 0.83(3) ?
    N4 H2N4 . 0.90(3) ?
    C13 C14 . 1.382(3) ?
    C13 H13 . 0.90(2) ?
    C14 H14 . 0.94(2) ?
    O6 N5 . 1.379(2) ?
    N5 C15 . 1.313(3) ?
    N5 H1N5 . 0.84(2) ?
    C15 O5 . 1.285(2) ?
    C15 C16 . 1.474(3) ?
    C16 C17 . 1.396(3) ?
    C16 C21 . 1.400(3) ?
    C17 C18 . 1.377(3) ?
    C17 H17 . 0.96(2) ?
    C18 C19 . 1.400(3) ?
    C18 H18 . 0.92(2) ?
    C19 N6 . 1.381(3) ?
    C19 C20 . 1.396(3) ?
    N6 H1N6 . 0.84(2) ?
    N6 H2N6 . 0.82(3) ?
    C20 C21 . 1.380(3) ?
    C20 H20 . 0.90(2) ?
    C21 H21 . 0.94(2) ?
    O7 C22 . 1.417(3) ?
    O7 H1O7 . 0.78(3) ?
    C22 C23B . 1.438(8) ?
    C22 C23A . 1.446(5) ?
    C22 H22A . 0.9900 ?
    C22 H22B . 0.9900 ?
    C22 H22C . 0.9900 ?
    C22 H22D . 0.9900 ?
    C23A H23A . 0.9800 ?
    C23A H23B . 0.9800 ?
    C23A H23C . 0.9800 ?
    C23B H23D . 0.9800 ?
    C23B H23E . 0.9800 ?
    C23B H23F . 0.9800 ?
loop_
    _geom_angle_atom_site_label_1
    _geom_angle_atom_site_label_2
    _geom_angle_atom_site_label_3
    _geom_angle_site_symmetry_1
    _geom_angle_site_symmetry_3
    _geom_angle
    _geom_angle_publ_flag
    O2 Fe O6 . . 90.72(6) ?
    O2 Fe O4 . . 92.73(6) ?
    O6 Fe O4 . . 91.70(6) ?
    O2 Fe O5 . . 104.13(6) ?
    O6 Fe O5 . . 78.92(5) ?
    O4 Fe O5 . . 160.68(6) ?
    O2 Fe O1 . . 79.40(5) ?
    O6 Fe O1 . . 162.99(6) ?
    O4 Fe O1 . . 102.49(6) ?
    O5 Fe O1 . . 90.01(6) ?
    O2 Fe O3 . . 163.96(6) ?
    O6 Fe O3 . . 102.91(6) ?
    O4 Fe O3 . . 78.63(5) ?
    O5 Fe O3 . . 86.98(5) ?
    O1 Fe O3 . . 89.21(5) ?
    N1 O2 Fe . . 111.18(11) ?
    C1 N1 O2 . . 117.85(16) ?
    C1 N1 H1N1 . . 129.3(18) ?
    O2 N1 H1N1 . . 112.1(18) ?
    O1 C1 N1 . . 117.72(18) ?
    O1 C1 C2 . . 122.48(17) ?
    N1 C1 C2 . . 119.79(17) ?
    C1 O1 Fe . . 112.64(12) ?
    C3 C2 C7 . . 118.2(2) ?
    C3 C2 C1 . . 119.10(18) ?
    C7 C2 C1 . . 122.69(19) ?
    C4 C3 C2 . . 121.1(2) ?
    C4 C3 H3 . . 119.6(17) ?
    C2 C3 H3 . . 119.3(17) ?
    C3 C4 C5 . . 120.8(2) ?
    C3 C4 H4 . . 121.3(16) ?
    C5 C4 H4 . . 117.9(16) ?
    N2 C5 C4 . . 120.7(2) ?
    N2 C5 C6 . . 121.0(2) ?
    C4 C5 C6 . . 118.3(2) ?
    C5 N2 H1N2 . . 114(2) ?
    C5 N2 H2N2 . . 112.1(19) ?
    H1N2 N2 H2N2 . . 114(3) ?
    C7 C6 C5 . . 121.0(2) ?
    C7 C6 H6 . . 120.4(17) ?
    C5 C6 H6 . . 118.6(17) ?
    C6 C7 C2 . . 120.6(2) ?
    C6 C7 H7 . . 120.1(17) ?
    C2 C7 H7 . . 119.2(17) ?
    N3 O4 Fe . . 111.77(11) ?
    C8 N3 O4 . . 118.68(16) ?
    C8 N3 H1N3 . . 127.3(17) ?
    O4 N3 H1N3 . . 113.2(17) ?
    O3 C8 N3 . . 117.74(17) ?
    O3 C8 C9 . . 122.39(17) ?
    N3 C8 C9 . . 119.87(17) ?
    C8 O3 Fe . . 113.04(12) ?
    C10 C9 C14 . . 118.69(18) ?
    C10 C9 C8 . . 121.53(18) ?
    C14 C9 C8 . . 119.73(17) ?
    C11 C10 C9 . . 120.73(19) ?
    C11 C10 H10 . . 118.5(13) ?
    C9 C10 H10 . . 120.7(13) ?
    C10 C11 C12 . . 120.61(19) ?
    C10 C11 H11 . . 118.6(13) ?
    C12 C11 H11 . . 120.8(13) ?
    N4 C12 C13 . . 121.5(2) ?
    N4 C12 C11 . . 119.96(19) ?
    C13 C12 C11 . . 118.58(18) ?
    C12 N4 H1N4 . . 114.5(18) ?
    C12 N4 H2N4 . . 117.8(18) ?
    H1N4 N4 H2N4 . . 125(3) ?
    C14 C13 C12 . . 120.63(19) ?
    C14 C13 H13 . . 119.5(15) ?
    C12 C13 H13 . . 119.8(15) ?
    C13 C14 C9 . . 120.68(18) ?
    C13 C14 H14 . . 119.0(13) ?
    C9 C14 H14 . . 120.3(13) ?
    N5 O6 Fe . . 112.13(11) ?
    C15 N5 O6 . . 117.38(16) ?
    C15 N5 H1N5 . . 127.0(15) ?
    O6 N5 H1N5 . . 114.4(15) ?
    O5 C15 N5 . . 118.19(17) ?
    O5 C15 C16 . . 121.59(17) ?
    N5 C15 C16 . . 120.18(17) ?
    C15 O5 Fe . . 113.19(12) ?
    C17 C16 C21 . . 118.42(18) ?
    C17 C16 C15 . . 119.09(18) ?
    C21 C16 C15 . . 122.41(18) ?
    C18 C17 C16 . . 121.01(19) ?
    C18 C17 H17 . . 120.6(14) ?
    C16 C17 H17 . . 118.4(14) ?
    C17 C18 C19 . . 120.58(19) ?
    C17 C18 H18 . . 118.3(15) ?
    C19 C18 H18 . . 121.1(15) ?
    N6 C19 C20 . . 120.91(19) ?
    N6 C19 C18 . . 120.57(19) ?
    C20 C19 C18 . . 118.49(18) ?
    C19 N6 H1N6 . . 115.4(14) ?
    C19 N6 H2N6 . . 117(2) ?
    H1N6 N6 H2N6 . . 115(2) ?
    C21 C20 C19 . . 120.82(19) ?
    C21 C20 H20 . . 119.1(14) ?
    C19 C20 H20 . . 119.9(14) ?
    C20 C21 C16 . . 120.62(19) ?
    C20 C21 H21 . . 118.1(13) ?
    C16 C21 H21 . . 121.3(13) ?
    C22 O7 H1O7 . . 113(2) ?
    O7 C22 C23B . . 118.2(4) ?
    O7 C22 C23A . . 113.5(3) ?
    C23B C22 C23A . . 37.0(4) ?
    O7 C22 H22A . . 108.9 ?
    C23B C22 H22A . . 73.0 ?
    C23A C22 H22A . . 108.9 ?
    O7 C22 H22B . . 108.9 ?
    C23B C22 H22B . . 129.9 ?
    C23A C22 H22B . . 108.9 ?
    H22A C22 H22B . . 107.7 ?
    O7 C22 H22C . . 107.7 ?
    C23B C22 H22C . . 107.9 ?
    C23A C22 H22C . . 75.6 ?
    H22A C22 H22C . . 136.9 ?
    H22B C22 H22C . . 37.7 ?
    O7 C22 H22D . . 107.7 ?
    C23B C22 H22D . . 107.6 ?
    C23A C22 H22D . . 135.6 ?
    H22A C22 H22D . . 39.5 ?
    H22B C22 H22D . . 71.1 ?
    H22C C22 H22D . . 107.1 ?
    C22 C23A H22C . . 38.6 ?
    C22 C23A H23A . . 109.5 ?
    H22C C23A H23A . . 142.0 ?
    C22 C23A H23B . . 109.5 ?
    H22C C23A H23B . . 102.8 ?
    C22 C23A H23C . . 109.5 ?
    H22C C23A H23C . . 76.8 ?
    C22 C23B H23D . . 109.5 ?
    C22 C23B H23E . . 109.5 ?
    H23D C23B H23E . . 109.5 ?
    C22 C23B H23F . . 109.5 ?
    H23D C23B H23F . . 109.5 ?
    H23E C23B H23F . . 109.5 ?
loop_
    _geom_torsion_atom_site_label_1
    _geom_torsion_atom_site_label_2
    _geom_torsion_atom_site_label_3
    _geom_torsion_atom_site_label_4
    _geom_torsion_site_symmetry_1
    _geom_torsion_site_symmetry_2
    _geom_torsion_site_symmetry_3
    _geom_torsion_site_symmetry_4
    _geom_torsion
    _geom_torsion_publ_flag
    O6 Fe O2 N1 . . . . 175.55(12) ?
    O4 Fe O2 N1 . . . . -92.72(12) ?
    O5 Fe O2 N1 . . . . 96.80(12) ?
    O1 Fe O2 N1 . . . . 9.49(11) ?
    O3 Fe O2 N1 . . . . -36.0(3) ?
    Fe O2 N1 C1 . . . . -11.7(2) ?
    O2 N1 C1 O1 . . . . 6.1(3) ?
    O2 N1 C1 C2 . . . . -174.36(16) ?
    N1 C1 O1 Fe . . . . 2.5(2) ?
    C2 C1 O1 Fe . . . . -176.99(14) ?
    O2 Fe O1 C1 . . . . -6.88(13) ?
    O6 Fe O1 C1 . . . . -62.3(2) ?
    O4 Fe O1 C1 . . . . 83.59(13) ?
    O5 Fe O1 C1 . . . . -111.26(13) ?
    O3 Fe O1 C1 . . . . 161.76(13) ?
    O1 C1 C2 C3 . . . . 20.6(3) ?
    N1 C1 C2 C3 . . . . -158.8(2) ?
    O1 C1 C2 C7 . . . . -160.5(2) ?
    N1 C1 C2 C7 . . . . 20.0(3) ?
    C7 C2 C3 C4 . . . . -1.3(3) ?
    C1 C2 C3 C4 . . . . 177.7(2) ?
    C2 C3 C4 C5 . . . . 0.9(4) ?
    C3 C4 C5 N2 . . . . 178.1(2) ?
    C3 C4 C5 C6 . . . . 0.6(4) ?
    N2 C5 C6 C7 . . . . -179.2(2) ?
    C4 C5 C6 C7 . . . . -1.7(4) ?
    C5 C6 C7 C2 . . . . 1.3(4) ?
    C3 C2 C7 C6 . . . . 0.2(4) ?
    C1 C2 C7 C6 . . . . -178.7(2) ?
    O2 Fe O4 N3 . . . . 166.76(12) ?
    O6 Fe O4 N3 . . . . -102.43(12) ?
    O5 Fe O4 N3 . . . . -42.2(2) ?
    O1 Fe O4 N3 . . . . 87.02(12) ?
    O3 Fe O4 N3 . . . . 0.40(11) ?
    Fe O4 N3 C8 . . . . 1.7(2) ?
    O4 N3 C8 O3 . . . . -4.0(3) ?
    O4 N3 C8 C9 . . . . 175.04(16) ?
    N3 C8 O3 Fe . . . . 4.1(2) ?
    C9 C8 O3 Fe . . . . -174.89(14) ?
    O2 Fe O3 C8 . . . . -60.9(3) ?
    O6 Fe O3 C8 . . . . 86.72(13) ?
    O4 Fe O3 C8 . . . . -2.41(12) ?
    O5 Fe O3 C8 . . . . 164.62(13) ?
    O1 Fe O3 C8 . . . . -105.33(13) ?
    O3 C8 C9 C10 . . . . 149.8(2) ?
    N3 C8 C9 C10 . . . . -29.2(3) ?
    O3 C8 C9 C14 . . . . -27.4(3) ?
    N3 C8 C9 C14 . . . . 153.54(19) ?
    C14 C9 C10 C11 . . . . -1.0(3) ?
    C8 C9 C10 C11 . . . . -178.25(19) ?
    C9 C10 C11 C12 . . . . -1.7(3) ?
    C10 C11 C12 N4 . . . . -177.0(2) ?
    C10 C11 C12 C13 . . . . 2.9(3) ?
    N4 C12 C13 C14 . . . . 178.27(19) ?
    C11 C12 C13 C14 . . . . -1.6(3) ?
    C12 C13 C14 C9 . . . . -1.0(3) ?
    C10 C9 C14 C13 . . . . 2.3(3) ?
    C8 C9 C14 C13 . . . . 179.61(18) ?
    O2 Fe O6 N5 . . . . -100.53(12) ?
    O4 Fe O6 N5 . . . . 166.72(12) ?
    O5 Fe O6 N5 . . . . 3.73(11) ?
    O1 Fe O6 N5 . . . . -46.5(3) ?
    O3 Fe O6 N5 . . . . 88.00(12) ?
    Fe O6 N5 C15 . . . . -4.7(2) ?
    O6 N5 C15 O5 . . . . 2.6(3) ?
    O6 N5 C15 C16 . . . . -175.01(16) ?
    N5 C15 O5 Fe . . . . 0.8(2) ?
    C16 C15 O5 Fe . . . . 178.37(13) ?
    O2 Fe O5 C15 . . . . 85.37(13) ?
    O6 Fe O5 C15 . . . . -2.56(12) ?
    O4 Fe O5 C15 . . . . -64.7(2) ?
    O1 Fe O5 C15 . . . . 164.44(12) ?
    O3 Fe O5 C15 . . . . -106.35(12) ?
    O5 C15 C16 C17 . . . . 18.8(3) ?
    N5 C15 C16 C17 . . . . -163.68(18) ?
    O5 C15 C16 C21 . . . . -157.92(18) ?
    N5 C15 C16 C21 . . . . 19.6(3) ?
    C21 C16 C17 C18 . . . . 1.2(3) ?
    C15 C16 C17 C18 . . . . -175.66(18) ?
    C16 C17 C18 C19 . . . . 0.4(3) ?
    C17 C18 C19 N6 . . . . 179.44(18) ?
    C17 C18 C19 C20 . . . . -2.4(3) ?
    N6 C19 C20 C21 . . . . -178.92(19) ?
    C18 C19 C20 C21 . . . . 3.0(3) ?
    C19 C20 C21 C16 . . . . -1.4(3) ?
    C17 C16 C21 C20 . . . . -0.6(3) ?
    C15 C16 C21 C20 . . . . 176.07(18) ?
loop_
    _geom_hbond_atom_site_label_D
    _geom_hbond_atom_site_label_H
    _geom_hbond_atom_site_label_A
    _geom_hbond_site_symmetry_A
    _geom_hbond_distance_DH
    _geom_hbond_distance_HA
    _geom_hbond_distance_DA
    _geom_hbond_angle_DHA
    _geom_hbond_publ_flag
    O7 H1O7 O6 2_665 0.78(3) 1.91(3) 2.694(2) 175(3) y
    N6 H1N6 O3 2_666 0.84(2) 2.15(2) 2.968(2) 163.9(19) y
    N5 H1N5 O7 . 0.84(2) 1.91(2) 2.740(2) 176(2) y
    N3 H1N3 O4 2_565 0.86(3) 1.98(3) 2.755(2) 150(2) y
    N1 H1N1 O2 2 0.84(3) 1.99(3) 2.737(2) 149(2) y
data_global
_journal_date_recd_electronic     2010-06-17
_journal_date_accepted     2010-06-21
_journal_name_full     'Acta Crystallographica, Section E'
_journal_year     2010
_journal_volume     66
_journal_issue      7
_journal_page_first     m853
_journal_page_last     m854
_journal_paper_category     QM
_journal_coeditor_code     SJ5023
_publ_contact_author_name     'Prof Kevin B Nolan'
_publ_contact_author_address
;
          Kevin B Nolan
          Centre for Synthesis and Chemical Biology
          Department of Pharmaceutical and Medicinal Chemistry
          Royal College of Surgeons in Ireland
          Dublin 2, Ireland
;
_publ_contact_author_email     kbnolan@rcsi.ie
_publ_contact_author_fax     '00353 1 402 2168'
_publ_contact_author_phone     '00353 1 402 2155'
_publ_section_title
;
<i>fac</i>-Tris(4-aminobenzohydroxamato)iron(III) ethanol solvate
;
loop_
    _publ_author_name
    _publ_author_address
    'Alagha, Ahmed B. M.'
;
Centre for Synthesis and Chemical Biology
Department of Pharmaceutical and Medicinal Chemistry
Royal College of Surgeons in Ireland
Dublin 2, Ireland
;
    'Gaynor, Declan'
;
Centre for Synthesis and Chemical Biology
Department of Pharmaceutical and Medicinal Chemistry
Royal College of Surgeons in Ireland
Dublin 2, Ireland
;
    'Muller-Bunz, Helge'
;
Centre for Synthesis and Chemical Biology
School of Chemistry and Chemical Biology
University College Dublin
Dublin 4, Ireland
;
    'Nolan, Kevin B.'
;
Centre for Synthesis and Chemical Biology
Department of Pharmaceutical and Medicinal Chemistry
Royal College of Surgeons in Ireland
Dublin 2, Ireland
;
    'Parthasarathi, Laavanya'
;
Smurfit Institute of Genetics
Trinity College Dublin
Dublin 2, Ireland
;
