# Supplementary material for: fac-Tris(4-amino­benzohydroxamato)iron(III) ethanol solvate
Source: Acta Crystallogr Sect E Struct Rep Online. 2010 Jun 26;66(Pt 7):m853–4. doi: 10.1107/S160053681002413X (PMC3006831; doi:10.1107/S160053681002413X)
Supplement: Supplementary file 2 [file e-66-0m853-Isup2.hkl]

# 
# h,k,l, Fc-squared, Fo-squared, sigma(Fo-squared) and status flag 
# 
data_I
_shelx_title ' nol36 in P-1' 
_shelx_refln_list_code          4 
_shelx_F_calc_maximum      152.31 
_exptl_crystal_F_000       578.00 
_reflns_d_resolution_high  0.7799 
 
loop_ 
 _symmetry_equiv_pos_as_xyz 
 'x, y, z' 
 '-x, -y, -z' 
 
_cell_length_a    10.6232 
_cell_length_b    10.6455 
_cell_length_c    13.2253 
_cell_angle_alpha 107.550 
_cell_angle_beta   91.085 
_cell_angle_gamma 112.217 
 
_shelx_F_squared_multiplier     1.000 
 
loop_ 
 _refln_index_h 
 _refln_index_k 
 _refln_index_l 
 _refln_F_squared_calc 
 _refln_F_squared_meas 
 _refln_F_squared_sigma 
 _refln_observed_status 
   1   0   0     3818.94     4238.11     39.51 o 
   2   0   0       58.07       61.30      3.80 o 
   3   0   0     1753.30     1730.71     20.97 o 
   4   0   0     8077.53     8115.23     79.02 o 
   5   0   0      488.92      510.17     12.43 o 
   6   0   0       67.45       45.07      5.29 o 
   7   0   0     2520.84     2495.25     34.49 o 
   8   0   0     1442.45     1334.42     27.57 o 
   9   0   0      121.63      127.63     10.53 o 
  10   0   0      443.50      460.06     23.13 o 
  11   0   0      737.22      758.28     33.61 o 
  12   0   0      162.38      169.81     20.56 o 
 -12   1   0      351.52      330.06     29.33 o 
 -11   1   0       30.03       37.65      8.72 o 
 -10   1   0       37.95       62.77      9.38 o 
  -9   1   0      196.48      197.00     17.53 o 
  -8   1   0      196.72      198.92     10.69 o 
  -7   1   0      188.32      225.81     10.51 o 
  -6   1   0     1948.80     1825.72     25.82 o 
  -5   1   0      246.27      198.41      7.65 o 
  -4   1   0       85.32      100.31      5.58 o 
  -3   1   0     1623.65     1739.16     20.29 o 
  -2   1   0      624.09      582.19      9.53 o 
  -1   1   0      806.59      829.01     10.68 o 
   0   1   0     6211.80     6764.98     67.77 o 
   1   1   0      672.39      631.12      9.83 o 
   2   1   0      119.25       93.55      4.16 o 
   3   1   0        1.21        4.27      2.46 o 
   4   1   0      103.16       71.91      5.16 o 
   5   1   0      252.56      264.66      9.46 o 
   6   1   0       88.40      105.35      7.08 o 
   7   1   0      299.10      298.80     13.76 o 
   8   1   0     1218.92     1222.40     23.76 o 
   9   1   0       11.89        1.99      5.59 o 
  10   1   0        0.18       17.63      6.42 o 
  11   1   0      556.98      555.16     40.40 o 
  12   1   0      101.96      165.11     32.64 o 
 -13   2   0      245.49      256.35     24.25 o 
 -12   2   0       83.95       80.49     10.83 o 
 -11   2   0      329.35      294.75     19.32 o 
 -10   2   0     1111.89     1029.42     29.28 o 
  -9   2   0      243.93      206.46     14.50 o 
  -8   2   0      707.03      666.20     23.24 o 
  -7   2   0        1.34       10.82      3.27 o 
  -6   2   0     1998.53     1921.39     26.12 o 
  -5   2   0      265.08      255.90      7.59 o 
  -3   2   0      664.00      567.85     11.11 o 
  -2   2   0     5568.72     6197.34     58.77 o 
  -1   2   0     1252.02     1448.58     16.48 o 
   0   2   0     3476.22     3920.50     41.76 o 
   1   2   0     2699.83     2691.52     31.98 o 
   2   2   0       22.02        6.80      2.39 o 
   3   2   0       68.46       48.44      3.96 o 
   4   2   0        4.47       12.54      4.15 o 
   5   2   0       21.15       19.46      4.92 o 
   6   2   0     1132.66     1111.60     20.76 o 
   7   2   0      102.07      111.73      8.15 o 
   8   2   0      408.91      420.88     21.14 o 
   9   2   0       50.28       53.04      8.94 o 
  10   2   0       57.44       40.42      8.56 o 
  11   2   0       16.85       26.41     10.02 o 
 -13   3   0       30.52       36.44      9.79 o 
 -12   3   0      163.32      159.51     14.81 o 
 -11   3   0      218.09      253.86     18.14 o 
 -10   3   0     1310.87     1366.29     34.50 o 
  -9   3   0      109.07      111.21     12.30 o 
  -8   3   0     1665.84     1649.71     29.81 o 
  -7   3   0      907.86      914.27     23.92 o 
  -6   3   0       93.22      107.84      4.69 o 
  -5   3   0        9.27       23.62      4.34 o 
  -4   3   0      208.43      173.02      7.85 o 
  -3   3   0      358.07      396.62      7.81 o 
  -2   3   0      334.93      339.80      7.42 o 
  -1   3   0       67.35       68.88      3.99 o 
   0   3   0      300.79      343.53      7.24 o 
   1   3   0      113.25      108.33      6.61 o 
   2   3   0       13.08       18.15      2.88 o 
   3   3   0      362.52      343.56     10.63 o 
   4   3   0      326.28      355.79     10.33 o 
   5   3   0       57.04       56.38      5.57 o 
   6   3   0     2039.95     1966.41     34.63 o 
   7   3   0      290.59      285.65     15.09 o 
   8   3   0        1.47       10.32      5.99 o 
   9   3   0       16.08       15.90      7.49 o 
  10   3   0      122.25      145.38     17.13 o 
 -13   4   0        0.46        0.14      7.52 o 
 -12   4   0       58.82       75.10     10.93 o 
 -11   4   0       41.07       42.76      8.45 o 
 -10   4   0        1.98        3.96      5.73 o 
  -9   4   0     2343.13     2165.53     37.33 o 
  -8   4   0       50.60       52.98      6.48 o 
  -7   4   0     1122.76     1114.67     22.55 o 
  -6   4   0      239.17      222.24     10.42 o 
  -5   4   0      152.23      157.78      8.48 o 
  -4   4   0      133.98      174.76      9.73 o 
  -3   4   0      601.25      539.31     10.59 o 
  -2   4   0      139.40      126.59      7.13 o 
  -1   4   0      266.10      302.64      7.53 o 
   0   4   0     4400.54     4470.31     46.56 o 
   1   4   0       10.97        8.40      3.23 o 
   2   4   0      703.10      782.85     14.09 o 
   3   4   0      141.09      130.45      6.53 o 
   4   4   0     1354.05     1385.91     22.13 o 
   5   4   0     1640.65     1561.66     29.84 o 
   6   4   0     1469.41     1446.69     30.71 o 
   7   4   0      120.10      127.79     19.03 o 
   8   4   0       15.06       22.00      8.05 o 
   9   4   0        5.80       -0.48      7.39 o 
  10   4   0       15.08       15.85     10.29 o 
 -13   5   0      456.38      445.73     30.56 o 
 -12   5   0       22.84       12.21     10.12 o 
 -11   5   0       56.97       67.34     10.70 o 
 -10   5   0       59.84       78.61     10.51 o 
  -9   5   0     2379.43     2327.69     39.63 o 
  -8   5   0      192.12      168.00     13.70 o 
  -7   5   0      118.43       93.47      8.10 o 
  -6   5   0      205.69      187.02     10.27 o 
  -5   5   0      398.08      371.10     12.29 o 
  -4   5   0     1733.90     1842.84     24.90 o 
  -3   5   0     1495.23     1518.15     21.74 o 
  -2   5   0      236.09      206.18      7.74 o 
  -1   5   0     3703.02     3862.47     45.33 o 
   0   5   0     3478.95     3677.01     41.27 o 
   1   5   0     1670.33     1756.11     27.94 o 
   2   5   0     1892.13     1838.37     25.41 o 
   3   5   0       11.05       27.31      3.47 o 
   4   5   0     1383.92     1356.57     27.12 o 
   5   5   0      404.25      349.72     19.42 o 
   6   5   0        1.15       -1.55      4.82 o 
   7   5   0      377.59      355.86     21.23 o 
   8   5   0      468.54      486.98     31.60 o 
   9   5   0      137.31      135.32     18.43 o 
 -13   6   0        3.32        4.63     10.78 o 
 -12   6   0      176.56      164.00     21.52 o 
 -11   6   0      368.46      360.06     25.49 o 
 -10   6   0       63.23       66.99     10.25 o 
  -9   6   0     1637.60     1555.01     33.23 o 
  -8   6   0     2290.50     2156.85     46.66 o 
  -7   6   0       26.35       23.50      5.07 o 
  -6   6   0      577.38      520.95     15.15 o 
  -5   6   0     3330.13     3299.18     40.00 o 
  -4   6   0      628.59      608.52     13.32 o 
  -3   6   0     1483.63     1507.36     22.91 o 
  -2   6   0      364.35      369.31     10.24 o 
  -1   6   0     2465.75     2408.13     31.01 o 
   0   6   0        5.12       11.20      2.81 o 
   1   6   0      492.50      484.93     11.25 o 
   2   6   0     1913.14     1777.66     36.92 o 
   3   6   0      826.67      804.39     41.88 o 
   4   6   0      882.57      855.48     26.24 o 
   5   6   0      121.55      141.60     16.04 o 
   6   6   0      432.86      439.56     27.06 o 
   7   6   0        0.80       -7.28      8.72 o 
   8   6   0       75.56      107.35     20.89 o 
 -13   7   0       13.83       10.65     10.15 o 
 -12   7   0      127.49      140.46     24.74 o 
 -11   7   0      515.11      504.47     23.97 o 
 -10   7   0        4.37       13.59      6.23 o 
  -9   7   0       32.03       20.83      7.88 o 
  -8   7   0     1570.15     1435.50     29.31 o 
  -7   7   0      712.36      637.27     19.16 o 
  -6   7   0        1.64        1.75      4.02 o 
  -5   7   0      279.84      292.92     11.47 o 
  -4   7   0     1247.32     1252.13     21.72 o 
  -3   7   0     1987.68     2010.39     29.11 o 
  -2   7   0      866.62      918.58     17.43 o 
  -1   7   0      758.91      689.32     17.45 o 
   0   7   0      150.70      136.55      9.19 o 
   1   7   0      130.87      107.94     10.30 o 
   2   7   0      133.91      157.59     13.23 o 
   3   7   0      490.98      489.36     23.10 o 
   4   7   0       33.73       50.12      8.70 o 
   5   7   0       77.44       97.82     11.89 o 
   6   7   0      249.48      309.57     22.03 o 
   7   7   0       43.23       32.41     10.84 o 
 -13   8   0       47.35       63.24     26.59 o 
 -12   8   0       12.84        1.80     15.12 o 
 -11   8   0       98.77       95.71     14.81 o 
 -10   8   0       56.81       50.32      7.96 o 
  -9   8   0       52.86       53.33      7.77 o 
  -8   8   0      945.05      871.11     23.19 o 
  -7   8   0      899.72      869.75     22.57 o 
  -6   8   0       67.90       75.37      7.95 o 
  -5   8   0       31.78       30.19      6.11 o 
  -4   8   0      106.31      111.36      7.72 o 
  -3   8   0      184.73      187.07     11.56 o 
  -2   8   0      497.27      504.34     16.56 o 
  -1   8   0        5.32       10.16      5.71 o 
   0   8   0      265.40      278.46     17.38 o 
   1   8   0      161.07      177.19     14.40 o 
   2   8   0       10.89       23.34      6.99 o 
   3   8   0       70.66       59.26     10.15 o 
   4   8   0      387.35      423.77     23.93 o 
   5   8   0      812.09      826.23     30.81 o 
   6   8   0      103.40       94.28     17.68 o 
 -12   9   0       85.78      105.58     22.82 o 
 -11   9   0        0.14        2.57      8.26 o 
 -10   9   0      101.68      100.07     10.38 o 
  -9   9   0      285.46      295.04     16.60 o 
  -8   9   0        0.94       10.38      5.43 o 
  -7   9   0      130.60      125.35     10.53 o 
  -6   9   0      512.71      518.55     19.03 o 
  -5   9   0      359.06      370.17     19.44 o 
  -4   9   0        3.15        6.21      7.58 o 
  -3   9   0       20.89       17.75      5.29 o 
  -2   9   0       87.62      138.60     13.96 o 
  -1   9   0        4.10       15.65      6.43 o 
   0   9   0      163.62      169.39     14.83 o 
   1   9   0        5.83       18.40      6.92 o 
   2   9   0      218.18      215.92     17.04 o 
   3   9   0       21.61       26.72      8.36 o 
   4   9   0      211.62      207.75     17.88 o 
   5   9   0        3.15        6.76      8.20 o 
 -12  10   0      235.24      244.74     34.74 o 
 -11  10   0       51.35       56.14     12.13 o 
 -10  10   0      235.50      235.20     17.87 o 
  -9  10   0      107.62      106.13     10.38 o 
  -8  10   0      120.28      128.67     13.70 o 
  -7  10   0        0.74       11.47      6.74 o 
  -6  10   0       12.08       12.09      6.42 o 
  -5  10   0      875.59      812.07     26.37 o 
  -4  10   0      262.91      238.05     16.46 o 
  -3  10   0      382.44      346.39     17.20 o 
  -2  10   0      356.16      362.58     21.28 o 
  -1  10   0     1847.78     1798.57     43.32 o 
   0  10   0       88.58       92.42     11.33 o 
   1  10   0      136.13      144.95     14.70 o 
   2  10   0      122.42       96.10     14.15 o 
   3  10   0      245.20      254.08     20.50 o 
 -11  11   0       36.05       48.23     26.66 o 
 -10  11   0      378.15      360.39     34.44 o 
  -9  11   0       97.83      124.82     16.47 o 
  -8  11   0      503.08      534.31     26.59 o 
  -7  11   0      695.74      737.36     28.27 o 
  -6  11   0      147.04      171.62     15.67 o 
  -5  11   0        2.11        8.56      6.67 o 
  -4  11   0      131.91      137.53     15.92 o 
  -3  11   0      367.15      391.68     23.09 o 
  -2  11   0       10.93       12.14      7.24 o 
  -1  11   0      150.81      148.44     15.18 o 
   0  11   0      217.63      212.36     17.89 o 
   1  11   0      273.99      279.29     21.23 o 
  -9  12   0      126.54      139.15     18.47 o 
  -8  12   0      171.80      212.99     20.70 o 
  -7  12   0      327.20      364.85     22.48 o 
  -6  12   0      264.39      290.32     20.27 o 
  -5  12   0      122.76      132.93     16.74 o 
  -4  12   0       72.57      100.65     14.78 o 
  -3  12   0      447.34      456.73     35.07 o 
  -2  12   0      642.66      661.10     40.60 o 
  -1  12   0       59.86       86.18     12.79 o 
   4 -13   1      111.71      114.30     17.39 o 
   5 -13   1       10.22       33.46     12.05 o 
   6 -13   1        1.55       20.17     15.27 o 
   7 -13   1        1.21       15.28     14.22 o 
   0 -12   1      162.00      218.38     19.60 o 
   1 -12   1      344.10      334.72     23.33 o 
   2 -12   1      321.45      348.49     23.42 o 
   3 -12   1        3.04        1.03      8.93 o 
   4 -12   1        1.78       22.57      8.93 o 
   5 -12   1      262.49      387.95     35.39 o 
   6 -12   1      283.31      332.71     21.02 o 
   7 -12   1       91.36      118.51     15.78 o 
   8 -12   1      209.80      209.13     20.24 o 
   9 -12   1      238.51      272.90     23.86 o 
  10 -12   1       32.17       50.07     12.75 o 
  -2 -11   1      172.36      158.96     20.36 o 
  -1 -11   1      256.03      250.41     19.80 o 
   0 -11   1        0.34        7.78      6.68 o 
   1 -11   1       38.67       53.97      9.43 o 
   2 -11   1     1057.47      909.32     37.74 o 
   3 -11   1      130.26      144.58     15.43 o 
   4 -11   1      100.06      106.43     14.59 o 
   5 -11   1      194.87      184.65     15.50 o 
   6 -11   1      511.64      540.33     24.73 o 
   7 -11   1        2.03        4.70      8.61 o 
   8 -11   1      125.52      126.09     16.01 o 
   9 -11   1      176.36      204.56     31.08 o 
  10 -11   1      165.92      173.85     16.70 o 
  11 -11   1        0.14        8.60     10.17 o 
  -4 -10   1       37.01       30.63      9.52 o 
  -3 -10   1      189.71      223.78     18.60 o 
  -2 -10   1      119.31      137.38     15.52 o 
  -1 -10   1      861.98      805.06     28.42 o 
   0 -10   1      339.10      337.38     21.18 o 
   1 -10   1      213.98      240.76     20.50 o 
   2 -10   1      112.34      119.37     15.48 o 
   3 -10   1      313.24      310.25     18.94 o 
   4 -10   1      365.16      362.47     17.13 o 
   5 -10   1       39.29       50.21      8.59 o 
   6 -10   1      481.11      518.57     22.96 o 
   7 -10   1      338.73      354.48     17.93 o 
   8 -10   1        1.20        1.68      5.92 o 
   9 -10   1      205.04      235.37     17.68 o 
  10 -10   1      444.42      462.40     24.91 o 
  11 -10   1       49.18       47.08     11.22 o 
  12 -10   1       17.35        6.35     10.18 o 
  -5  -9   1       54.45       59.05     11.43 o 
  -4  -9   1      138.46      164.77     16.00 o 
  -3  -9   1      221.21      221.04     17.63 o 
  -2  -9   1      257.26      241.81     17.81 o 
  -1  -9   1       26.09       21.50      6.75 o 
   0  -9   1      498.43      557.88     25.01 o 
   1  -9   1      780.77      733.25     24.30 o 
   2  -9   1        5.95        8.42      4.55 o 
   3  -9   1       47.37       44.65      7.45 o 
   4  -9   1      483.19      489.81     17.03 o 
   5  -9   1      298.36      303.71     14.96 o 
   6  -9   1        2.05       -2.17      4.44 o 
   7  -9   1        7.03        0.25      5.07 o 
   8  -9   1     1424.08     1376.13     30.53 o 
   9  -9   1       74.89       74.45      8.44 o 
  10  -9   1      364.06      366.38     21.27 o 
  11  -9   1      419.57      399.88     27.74 o 
  12  -9   1      318.31      307.38     25.79 o 
  -6  -8   1      331.26      326.62     31.69 o 
  -5  -8   1      449.63      430.44     28.22 o 
  -4  -8   1       88.94       82.74     10.97 o 
  -3  -8   1       71.73       67.63      9.62 o 
  -2  -8   1      306.10      268.11     17.68 o 
  -1  -8   1      151.35      146.19     12.99 o 
   0  -8   1       52.20       42.34      7.77 o 
   1  -8   1       98.70      103.05      8.39 o 
   2  -8   1      228.25      231.73     12.16 o 
   3  -8   1       91.35       91.13      8.09 o 
   4  -8   1      228.36      239.46     10.94 o 
   5  -8   1     1938.96     1865.60     33.23 o 
   6  -8   1      639.28      592.77     17.46 o 
   7  -8   1     1604.73     1451.37     45.04 o 
   8  -8   1        1.20        5.97      4.61 o 
   9  -8   1      153.80      137.36     11.20 o 
  10  -8   1        7.14       -0.63      6.60 o 
  11  -8   1       11.49        9.77      7.59 o 
  12  -8   1       15.63       36.65     12.90 o 
  13  -8   1      345.23      362.51     29.19 o 
  -7  -7   1       92.26       68.49     15.31 o 
  -6  -7   1      214.75      207.31     19.97 o 
  -5  -7   1       99.14       99.79     11.45 o 
  -4  -7   1       74.79       85.25     10.81 o 
  -3  -7   1       18.54       13.61      6.20 o 
  -2  -7   1      505.34      478.53     21.52 o 
  -1  -7   1      208.12      216.00     14.64 o 
   0  -7   1        7.81        9.04      3.85 o 
   1  -7   1        0.04        6.16      2.84 o 
   2  -7   1      799.97      730.61     15.37 o 
   3  -7   1      487.28      513.42     12.89 o 
   4  -7   1       28.39       34.27      4.64 o 
   5  -7   1      188.67      209.21     12.42 o 
   6  -7   1     2176.36     2126.08     35.59 o 
   7  -7   1     1838.24     1822.02     49.14 o 
   8  -7   1      161.08      159.21     17.65 o 
   9  -7   1      641.52      625.81     27.02 o 
  10  -7   1        1.68        7.91      6.43 o 
  11  -7   1       28.46       28.53      9.57 o 
  12  -7   1       11.09       20.58      9.88 o 
  13  -7   1      295.02      257.47     29.79 o 
  -8  -6   1       58.38       52.72     11.70 o 
  -7  -6   1      358.49      351.04     27.11 o 
  -6  -6   1        5.07        2.01      5.57 o 
  -5  -6   1       34.64       53.12      8.68 o 
  -4  -6   1      305.64      277.56     17.77 o 
  -3  -6   1     2114.57     2067.40     39.22 o 
  -2  -6   1       53.66       57.59      7.21 o 
  -1  -6   1       10.81        6.52      2.62 o 
   0  -6   1      382.05      353.08     10.39 o 
   1  -6   1      204.46      160.51      7.56 o 
   2  -6   1     2433.11     2554.64     32.56 o 
   3  -6   1      761.37      726.05     14.33 o 
   4  -6   1      639.52      569.43     12.62 o 
   5  -6   1      342.66      361.96     14.35 o 
   6  -6   1      902.61      966.37     20.99 o 
   7  -6   1      667.14      627.17     18.20 o 
   8  -6   1       57.99       53.14      6.98 o 
   9  -6   1      534.02      574.18     27.77 o 
  10  -6   1       13.18       10.78      9.99 o 
  11  -6   1      159.04      165.60     14.92 o 
  12  -6   1       88.64       87.54     14.57 o 
  13  -6   1       70.99       51.00     12.25 o 
  -9  -5   1      368.62      363.37     40.28 o 
  -8  -5   1       37.39       67.84     12.65 o 
  -7  -5   1      181.58      172.52     20.48 o 
  -6  -5   1      660.05      666.07     20.58 o 
  -5  -5   1      340.96      349.70     17.20 o 
  -4  -5   1      511.97      495.20     17.34 o 
  -3  -5   1     3621.16     3646.65     50.54 o 
  -2  -5   1     1542.61     1567.98     22.22 o 
  -1  -5   1     1344.22     1384.21     24.57 o 
   0  -5   1        1.01       -1.60      2.64 o 
   1  -5   1     7332.77     7991.43     79.15 o 
   2  -5   1      769.39      831.65     16.00 o 
   3  -5   1       93.12      105.81      6.06 o 
   4  -5   1      124.25      130.48      7.12 o 
   5  -5   1     1131.11     1095.77     20.88 o 
   6  -5   1       36.59       40.87      6.00 o 
   7  -5   1      186.21      175.05     10.48 o 
   8  -5   1     1032.17      954.20     22.12 o 
   9  -5   1        1.17        2.87      5.70 o 
  10  -5   1        9.38       15.27      6.28 o 
  11  -5   1      222.30      231.18     17.20 o 
  12  -5   1       63.52       63.60     11.51 o 
  13  -5   1      104.63       91.52     20.42 o 
 -10  -4   1       37.52       41.61     12.77 o 
  -9  -4   1       96.68      136.14     16.81 o 
  -8  -4   1       64.05       80.48     10.50 o 
  -7  -4   1       25.46       30.21      6.02 o 
  -6  -4   1      272.97      265.04     17.72 o 
  -5  -4   1     2305.83     2244.56     37.42 o 
  -4  -4   1      226.55      240.28     11.98 o 
  -3  -4   1      110.64       93.66      7.13 o 
  -2  -4   1       17.14       11.05      3.68 o 
  -1  -4   1     1151.26     1092.97     19.22 o 
   0  -4   1      397.26      367.31      8.27 o 
   1  -4   1      391.08      344.46     10.45 o 
   2  -4   1      483.59      399.80      8.92 o 
   3  -4   1       11.21        2.50      2.27 o 
   4  -4   1       42.65       47.14      4.72 o 
   5  -4   1     1667.57     1646.69     26.27 o 
   6  -4   1       78.63      132.30      8.32 o 
   7  -4   1      488.28      515.10     14.92 o 
   8  -4   1      523.19      462.02     23.95 o 
   9  -4   1      327.80      315.99     15.20 o 
  10  -4   1      475.57      476.89     21.79 o 
  11  -4   1      310.06      294.90     18.99 o 
  12  -4   1      207.43      191.55     16.22 o 
  13  -4   1      132.68      144.30     17.80 o 
 -11  -3   1      361.03      376.68     43.40 o 
 -10  -3   1       45.70       58.26     10.23 o 
  -9  -3   1       81.71       81.49     11.79 o 
  -8  -3   1       67.07       68.99      9.75 o 
  -7  -3   1       96.85       94.46      9.07 o 
  -6  -3   1       20.51       13.36      4.75 o 
  -5  -3   1      785.18      773.47     18.94 o 
  -4  -3   1      435.47      404.92     10.04 o 
  -3  -3   1      972.86      958.57     15.21 o 
  -2  -3   1      703.26      748.96     14.92 o 
  -1  -3   1        3.04       17.44      2.07 o 
   0  -3   1     6818.56     7043.19     73.20 o 
   1  -3   1      855.95      914.88     12.85 o 
   2  -3   1     2823.28     2762.25     32.16 o 
   3  -3   1     1873.60     1929.15     22.67 o 
   4  -3   1     2340.73     2216.01     30.03 o 
   5  -3   1      132.06      146.36      7.13 o 
   6  -3   1      173.76      171.67      6.49 o 
   7  -3   1     2156.05     2230.53     39.69 o 
   8  -3   1      539.57      522.74     13.52 o 
   9  -3   1       82.26       95.69      8.75 o 
  10  -3   1      229.36      219.53     16.08 o 
  11  -3   1      162.77      199.76     16.06 o 
  12  -3   1      186.86      198.06     21.40 o 
  13  -3   1      113.60      148.43     20.17 o 
 -11  -2   1      289.98      365.22     27.55 o 
 -10  -2   1      362.39      333.23     21.26 o 
  -9  -2   1        7.69       17.38      7.03 o 
  -8  -2   1       14.41       18.88      6.28 o 
  -7  -2   1      745.32      742.18     18.10 o 
  -6  -2   1      472.22      475.84     13.72 o 
  -5  -2   1        5.01        7.21      3.95 o 
  -4  -2   1      399.46      354.15      9.28 o 
  -3  -2   1     3015.88     3142.69     35.06 o 
  -2  -2   1     3002.56     3018.84     32.37 o 
  -1  -2   1     2977.55     3109.47     36.04 o 
   0  -2   1    11459.25    12118.82    127.02 o 
   1  -2   1     2422.60     2416.67     24.89 o 
   2  -2   1       31.87       28.20      2.51 o 
   3  -2   1       56.31       50.78      3.14 o 
   4  -2   1     1929.04     1772.30     22.09 o 
   5  -2   1     1271.15     1305.71     19.07 o 
   6  -2   1       17.58       19.80      3.71 o 
   7  -2   1     3228.00     3349.16     41.53 o 
   8  -2   1     5611.24     5673.88     64.62 o 
   9  -2   1       90.00       83.81      9.78 o 
  10  -2   1        0.46       -0.57      5.10 o 
  11  -2   1      331.54      361.17     21.58 o 
  12  -2   1      303.63      287.65     20.03 o 
  13  -2   1       23.88       30.91     10.82 o 
 -12  -1   1      365.38      397.47     63.19 o 
 -11  -1   1       33.23       30.44     10.01 o 
 -10  -1   1        8.25       10.04      6.15 o 
  -9  -1   1      319.67      333.50     24.40 o 
  -8  -1   1      877.49      869.50     21.93 o 
  -7  -1   1        1.50        3.18      3.17 o 
  -6  -1   1      210.38      215.16     14.55 o 
  -5  -1   1      238.70      255.90      8.84 o 
  -4  -1   1     2117.14     2346.95     28.51 o 
  -3  -1   1      757.18      722.34     11.86 o 
  -2  -1   1      964.96      937.51     12.91 o 
  -1  -1   1     2985.33     3476.84     33.88 o 
   0  -1   1      469.67      541.67      6.81 o 
   1  -1   1     7051.84     7865.01     72.42 o 
   2  -1   1      276.13      280.86      5.66 o 
   3  -1   1      873.36      924.94     13.29 o 
   4  -1   1     1502.98     1683.62     24.02 o 
   5  -1   1      100.26      121.73      6.63 o 
   6  -1   1      296.03      290.67     12.16 o 
   7  -1   1      173.57      207.71     11.61 o 
   8  -1   1     1641.93     1649.57     27.41 o 
   9  -1   1      194.18      207.33     12.73 o 
  10  -1   1       22.54       24.32      6.89 o 
  11  -1   1        9.97       34.00      7.57 o 
  12  -1   1       21.75       13.58     10.36 o 
 -12   0   1      414.84      487.95     32.52 o 
 -11   0   1        6.90       16.22      8.17 o 
 -10   0   1      464.22      459.07     28.29 o 
  -9   0   1      113.95      108.90      9.72 o 
  -8   0   1      313.48      312.79     14.72 o 
  -7   0   1      287.25      312.02     10.81 o 
  -6   0   1     5159.03     5359.94     58.33 o 
  -5   0   1     3680.72     3924.83     43.76 o 
  -4   0   1      317.84      272.82      9.80 o 
  -3   0   1    22089.85    23341.75    208.96 o 
  -2   0   1    22620.73    23793.92    212.67 o 
  -1   0   1     7492.07     8062.21     80.21 o 
   0   0   1      760.88      888.86     24.17 o 
   1   0   1      471.82      509.73      7.25 o 
   2   0   1     7106.79     7916.26     73.90 o 
   3   0   1       40.74       63.52      5.72 o 
   4   0   1      109.78       95.93      5.71 o 
   5   0   1     2412.78     2391.98     30.88 o 
   6   0   1     3396.61     3531.91     43.32 o 
   7   0   1       19.79       32.59      5.02 o 
   8   0   1     2690.73     2717.05     47.28 o 
   9   0   1      278.28      270.27     15.07 o 
  10   0   1      416.26      445.96     20.12 o 
  11   0   1       45.48       62.53     11.75 o 
  12   0   1       76.42       89.17     37.39 o 
 -12   1   1        4.74        5.96     14.31 o 
 -11   1   1      382.40      372.96     21.78 o 
 -10   1   1       89.30       80.12     11.42 o 
  -9   1   1      580.96      550.08     21.49 o 
  -8   1   1     1015.07      932.01     21.77 o 
  -7   1   1     1851.86     1795.95     31.74 o 
  -6   1   1     2338.86     2425.41     31.21 o 
  -5   1   1       16.58       31.88      3.45 o 
  -4   1   1      255.39      222.99      8.92 o 
  -3   1   1      617.98      580.46      9.49 o 
  -2   1   1      127.37      127.13      4.28 o 
  -1   1   1     5789.91     6295.09     58.14 o 
   0   1   1     6158.77     6395.74     71.86 o 
   1   1   1      157.19      136.76      4.14 o 
   2   1   1      363.22      411.27      8.27 o 
   3   1   1       96.49      157.52      6.46 o 
   4   1   1      441.69      382.04      9.84 o 
   5   1   1        2.68        4.58      3.04 o 
   6   1   1      376.51      395.70     12.32 o 
   7   1   1     1112.14     1049.52     25.75 o 
   8   1   1       42.40       40.33      6.10 o 
   9   1   1        1.33       18.53     10.34 o 
  10   1   1        1.02       14.39      6.47 o 
  11   1   1      277.72      318.19     25.09 o 
 -13   2   1        3.21       17.97     16.92 o 
 -12   2   1       28.02       32.44     14.97 o 
 -11   2   1      195.00      190.64     15.47 o 
 -10   2   1       67.57       75.51     10.76 o 
  -9   2   1       69.77       75.53      9.41 o 
  -8   2   1      141.04      146.30      9.68 o 
  -7   2   1     1648.81     1616.87     24.15 o 
  -6   2   1     1035.15      976.31     16.46 o 
  -5   2   1        0.39        4.38      2.08 o 
  -4   2   1      294.59      284.89      6.81 o 
  -3   2   1      309.38      239.07      5.88 o 
  -2   2   1      681.09      775.77     14.49 o 
  -1   2   1     8504.29     9813.25     90.35 o 
   0   2   1     3501.17     3818.58     42.45 o 
   1   2   1       10.03        7.74      2.17 o 
   2   2   1     1592.22     1605.03     20.63 o 
   3   2   1       39.65       45.30      4.24 o 
   4   2   1      423.62      365.17     10.12 o 
   5   2   1      183.39      164.03      8.45 o 
   6   2   1      125.68      128.50      8.83 o 
   7   2   1      622.81      600.20     16.93 o 
   8   2   1       49.14       58.78      7.73 o 
   9   2   1       29.26       36.69      7.62 o 
  10   2   1       65.00       81.12     13.07 o 
  11   2   1      116.59      154.67     39.18 o 
 -13   3   1        1.14        7.83     10.66 o 
 -12   3   1       53.05       46.56     10.02 o 
 -11   3   1        5.25        6.71      8.25 o 
 -10   3   1       37.41       41.95      8.10 o 
  -9   3   1     1806.68     1742.37     37.89 o 
  -8   3   1     1095.94     1063.64     24.52 o 
  -7   3   1       64.11       73.00      4.89 o 
  -6   3   1      315.83      343.34      8.98 o 
  -5   3   1      395.96      327.80     13.85 o 
  -4   3   1       81.65      127.00      4.74 o 
  -3   3   1     1344.08     1461.77     19.09 o 
  -2   3   1     1203.93     1260.55     16.92 o 
  -1   3   1    17621.06    19361.46    174.83 o 
   0   3   1     1468.50     1750.59     24.34 o 
   1   3   1      862.23      915.71     17.28 o 
   2   3   1      760.04      663.39     13.69 o 
   3   3   1      157.84      137.90      6.89 o 
   4   3   1       37.52       36.28      4.21 o 
   5   3   1      974.26      952.58     20.00 o 
   6   3   1     2108.66     2033.56     33.12 o 
   7   3   1      736.01      738.26     20.94 o 
   8   3   1      157.77      124.65     10.93 o 
   9   3   1        2.62       18.67      9.04 o 
  10   3   1      376.09      420.67     53.33 o 
 -13   4   1        4.35        6.11      7.19 o 
 -12   4   1      760.66      760.99     32.65 o 
 -11   4   1      135.48      112.62     12.44 o 
 -10   4   1       59.40       65.42      9.37 o 
  -9   4   1       30.81       30.91      8.27 o 
  -8   4   1     1302.16     1259.60     30.19 o 
  -7   4   1     1465.26     1348.25     25.29 o 
  -6   4   1       69.96       90.49      7.09 o 
  -5   4   1       33.52       22.93      4.30 o 
  -4   4   1      643.94      668.12     13.76 o 
  -3   4   1     1155.02     1244.02     18.20 o 
  -2   4   1        1.78        2.30      2.52 o 
  -1   4   1    14247.69    15630.00    144.32 o 
   0   4   1     7459.69     8290.88     90.16 o 
   1   4   1      458.12      558.40     10.81 o 
   2   4   1      647.30      641.72     12.65 o 
   3   4   1     1787.44     1779.05     28.51 o 
   4   4   1     2127.34     1973.13     50.98 o 
   5   4   1        0.21        7.58      4.06 o 
   6   4   1      269.28      283.55     17.89 o 
   7   4   1      205.62      176.63     14.68 o 
   8   4   1       23.95       30.60      8.93 o 
   9   4   1        2.05       -0.70      7.32 o 
 -13   5   1      171.25      169.02     16.20 o 
 -12   5   1       60.10       41.17      8.45 o 
 -11   5   1      628.15      576.70     26.51 o 
 -10   5   1       16.27       19.47      6.91 o 
  -9   5   1      376.94      332.24     18.34 o 
  -8   5   1      395.62      380.63     15.19 o 
  -7   5   1      402.47      408.31     14.53 o 
  -6   5   1      838.17      898.58     19.92 o 
  -5   5   1        7.83        5.95      2.40 o 
  -4   5   1      587.62      480.24     11.16 o 
  -3   5   1      520.52      444.41     10.72 o 
  -2   5   1      153.13      131.85      6.18 o 
  -1   5   1     4375.74     4652.12     50.08 o 
   0   5   1      954.76      766.72     16.85 o 
   1   5   1      164.01      183.45      7.00 o 
   2   5   1      287.22      306.96      9.16 o 
   3   5   1      246.92      267.48     11.44 o 
   4   5   1      294.84      256.80     16.15 o 
   5   5   1      648.13      588.33     25.49 o 
   6   5   1      477.11      493.49     30.88 o 
   7   5   1      473.29      461.42     30.89 o 
   8   5   1        4.51       10.55      8.90 o 
   9   5   1       25.28       28.81     23.07 o 
 -13   6   1      281.30      268.61     20.22 o 
 -12   6   1       40.64       34.46      8.39 o 
 -11   6   1     1327.23     1245.56     34.69 o 
 -10   6   1      471.58      485.00     26.79 o 
  -9   6   1     2010.58     1909.88     44.85 o 
  -8   6   1       27.30       26.75      5.70 o 
  -7   6   1      743.90      724.12     22.65 o 
  -6   6   1     2130.93     2009.36     33.57 o 
  -5   6   1      562.50      606.42     13.56 o 
  -4   6   1      137.95      152.46      7.78 o 
  -3   6   1     1792.93     1703.77     25.06 o 
  -2   6   1     1923.30     1932.17     26.93 o 
  -1   6   1       58.79       79.13      5.78 o 
   0   6   1     3469.10     3525.01     56.05 o 
   1   6   1      222.51      221.06     11.24 o 
   2   6   1      122.65      121.92      8.48 o 
   3   6   1       42.36       44.49      7.87 o 
   4   6   1      178.27      150.61     16.91 o 
   5   6   1       27.66       44.33      8.22 o 
   6   6   1       22.55       30.65      7.55 o 
   7   6   1      276.77      307.25     24.56 o 
   8   6   1       71.36      102.96     16.36 o 
 -13   7   1       85.63       61.58     14.31 o 
 -12   7   1       43.31       27.69      9.92 o 
 -11   7   1      199.38      195.71     16.12 o 
 -10   7   1        0.37        5.51      6.30 o 
  -9   7   1      743.73      690.97     20.60 o 
  -8   7   1      206.12      201.45     14.33 o 
  -7   7   1       25.39       22.84      5.53 o 
  -6   7   1     1476.03     1415.96     27.85 o 
  -5   7   1      404.72      424.07     12.58 o 
  -4   7   1      340.65      338.45     12.02 o 
  -3   7   1      329.54      318.89     10.68 o 
  -2   7   1        1.88        2.67      4.57 o 
  -1   7   1      327.98      306.14     13.78 o 
   0   7   1     1156.59     1184.48     24.61 o 
   1   7   1       15.40       13.04      5.61 o 
   2   7   1      546.21      535.99     21.80 o 
   3   7   1      409.43      377.97     21.16 o 
   4   7   1        0.88        0.00      6.11 o 
   5   7   1       36.02       38.93      8.75 o 
   6   7   1      315.38      362.11     27.70 o 
   7   7   1        2.91       20.07     10.69 o 
 -13   8   1       60.17       71.75     13.54 o 
 -12   8   1      171.41      170.87     19.02 o 
 -11   8   1      135.87      122.93     18.39 o 
 -10   8   1      339.30      311.46     26.83 o 
  -9   8   1        4.06        7.66      5.73 o 
  -8   8   1      607.23      606.00     22.28 o 
  -7   8   1      658.50      621.08     19.26 o 
  -6   8   1      184.60      197.54     12.34 o 
  -5   8   1      863.50      844.27     31.74 o 
  -4   8   1      262.78      324.47     27.12 o 
  -3   8   1      584.70      516.48     16.76 o 
  -2   8   1      117.81      140.73     11.65 o 
  -1   8   1      572.46      548.54     17.67 o 
   0   8   1       94.09       68.86      9.38 o 
   1   8   1      188.28      197.79     15.40 o 
   2   8   1      492.82      508.17     28.44 o 
   3   8   1     1370.51     1345.20     36.78 o 
   4   8   1      720.56      741.67     30.82 o 
   5   8   1      135.84      128.94     14.86 o 
   6   8   1      129.59      140.46     17.69 o 
 -12   9   1      168.13      174.52     19.90 o 
 -11   9   1       90.92       87.24     10.88 o 
 -10   9   1      202.34      236.95     17.62 o 
  -9   9   1      703.00      677.60     21.64 o 
  -8   9   1        7.10       18.79      6.03 o 
  -7   9   1       26.35       27.76      6.11 o 
  -6   9   1        6.38       22.77      6.39 o 
  -5   9   1      633.41      558.35     23.27 o 
  -4   9   1       23.23       20.42      5.99 o 
  -3   9   1      334.60      336.80     16.26 o 
  -2   9   1      617.24      613.48     19.64 o 
  -1   9   1       11.34        6.55      5.86 o 
   0   9   1      205.73      195.42     15.95 o 
   1   9   1      265.16      268.18     18.81 o 
   2   9   1       98.19       91.87     11.67 o 
   3   9   1        6.97        2.64      5.81 o 
   4   9   1      105.89      124.65     21.42 o 
 -11  10   1       26.68       45.20     10.94 o 
 -10  10   1       37.90       43.55     13.07 o 
  -9  10   1      882.43      833.22     28.84 o 
  -8  10   1        5.88        9.68      6.63 o 
  -7  10   1      664.36      624.23     26.28 o 
  -6  10   1      906.75      865.96     37.64 o 
  -5  10   1      387.12      431.31     22.60 o 
  -4  10   1       19.04       27.63      7.33 o 
  -3  10   1       48.19       47.98      7.28 o 
  -2  10   1      606.09      569.41     26.63 o 
  -1  10   1      223.64      226.94     18.43 o 
   0  10   1       52.15       81.72     11.07 o 
   1  10   1      376.10      361.35     23.14 o 
   2  10   1      181.14      175.98     17.06 o 
   3  10   1       22.37       31.95      9.69 o 
 -10  11   1      195.45      212.01     21.22 o 
  -9  11   1      668.04      649.73     34.73 o 
  -8  11   1       68.10      125.19     22.01 o 
  -7  11   1       20.30       22.88      7.33 o 
  -6  11   1      135.99      159.50     14.89 o 
  -5  11   1      313.33      339.15     26.09 o 
  -4  11   1      237.23      307.17     24.36 o 
  -3  11   1       63.26       64.56     10.16 o 
  -2  11   1      561.08      595.40     29.12 o 
  -1  11   1      721.58      694.41     31.72 o 
   0  11   1       36.92       52.23     12.50 o 
   1  11   1        8.52       29.71     12.52 o 
  -9  12   1      557.12      548.79     33.97 o 
  -8  12   1      417.06      459.87     31.37 o 
  -7  12   1      417.12      383.17     23.85 o 
  -6  12   1      124.44       93.32     12.38 o 
  -5  12   1      198.81      265.36     23.75 o 
  -4  12   1       37.03       54.50     12.81 o 
  -3  12   1      245.57      244.53     23.27 o 
  -2  12   1        8.22       11.91      8.22 o 
   3 -13   2      126.70      183.11     36.02 o 
   4 -13   2      743.15      731.20     73.48 o 
   5 -13   2      137.09      203.43     40.67 o 
   6 -13   2      118.95      104.60     20.25 o 
   7 -13   2        4.54       28.32     27.22 o 
   8 -13   2       22.15       65.93     14.23 o 
   0 -12   2      190.53      195.14     17.87 o 
   1 -12   2      158.45      146.54     15.67 o 
   2 -12   2        0.12        5.77      7.28 o 
   3 -12   2      198.63      214.29     21.17 o 
   4 -12   2      694.34      695.92     34.46 o 
   5 -12   2      173.44      161.63     17.50 o 
   6 -12   2       68.27       67.45     11.83 o 
   7 -12   2      303.08      359.25     26.38 o 
   8 -12   2      261.48      319.70     25.22 o 
   9 -12   2      207.33      195.87     20.44 o 
  10 -12   2       66.27       96.20     15.82 o 
  -2 -11   2      491.58      531.06     29.34 o 
  -1 -11   2        7.36       10.96      7.37 o 
   0 -11   2      289.51      252.71     18.87 o 
   1 -11   2      713.60      693.50     27.83 o 
   2 -11   2      302.46      269.83     19.02 o 
   3 -11   2      333.45      305.19     19.91 o 
   4 -11   2      240.04      246.80     20.93 o 
   5 -11   2      400.30      401.05     21.95 o 
   6 -11   2        0.54       12.82      6.83 o 
   7 -11   2      219.17      256.64     21.66 o 
   8 -11   2      651.08      633.66     33.78 o 
   9 -11   2       20.21       42.07      8.64 o 
  10 -11   2       34.46       58.55     14.62 o 
  11 -11   2       89.47       86.05     12.68 o 
  -4 -10   2        0.62       10.59      8.55 o 
  -3 -10   2       55.70       66.17     10.43 o 
  -2 -10   2      354.28      326.33     21.54 o 
  -1 -10   2      296.54      297.85     20.17 o 
   0 -10   2        1.09        2.86      5.77 o 
   1 -10   2      551.57      492.26     24.30 o 
   2 -10   2      547.66      553.72     23.78 o 
   3 -10   2      371.67      402.45     21.27 o 
   4 -10   2       45.62       50.33      8.94 o 
   5 -10   2       67.45       62.21      9.48 o 
   6 -10   2       12.60       12.22      5.63 o 
   7 -10   2       55.81       71.66     10.74 o 
   8 -10   2      141.61      171.56     17.11 o 
   9 -10   2      687.82      682.51     26.55 o 
  10 -10   2      173.04      178.27     15.89 o 
  11 -10   2       43.92       49.42     10.53 o 
  12 -10   2      103.07      114.86     18.93 o 
  -5  -9   2       10.74       16.73      8.44 o 
  -4  -9   2      284.30      277.31     20.20 o 
  -3  -9   2      199.05      201.96     16.78 o 
  -2  -9   2       79.01       82.48     10.60 o 
  -1  -9   2      316.72      308.57     27.44 o 
   0  -9   2        1.57       -0.30      5.72 o 
   1  -9   2       59.24       50.38      8.28 o 
   2  -9   2     1037.80      908.93     22.00 o 
   3  -9   2       74.94       66.09      6.59 o 
   4  -9   2        9.67       12.76      4.47 o 
   5  -9   2       35.68       39.49      8.24 o 
   6  -9   2     1757.35     1727.09     33.23 o 
   7  -9   2       45.52       56.71      7.89 o 
   8  -9   2      213.53      216.61     16.15 o 
   9  -9   2      154.48      163.02     17.49 o 
  10  -9   2      119.29      132.50     13.00 o 
  11  -9   2        4.10        5.89      6.44 o 
  12  -9   2      115.01       96.72     15.77 o 
  -6  -8   2      134.52      144.45     31.24 o 
  -5  -8   2      108.96      113.01     13.07 o 
  -4  -8   2        2.51       -4.19      5.74 o 
  -3  -8   2      514.92      545.84     25.25 o 
  -2  -8   2        2.68        2.25      4.89 o 
  -1  -8   2       75.93       70.18      9.46 o 
   0  -8   2     1036.00      972.85     27.02 o 
   1  -8   2     1360.38     1336.99     25.54 o 
   2  -8   2        5.78       13.50      3.81 o 
   3  -8   2        0.87        5.25      3.72 o 
   4  -8   2     3039.86     3030.49     40.03 o 
   5  -8   2     3495.72     3535.40     49.15 o 
   6  -8   2      115.08      142.45     12.70 o 
   7  -8   2       65.44       60.09      7.53 o 
   8  -8   2      701.71      682.40     20.12 o 
   9  -8   2      796.34      703.28     25.70 o 
  10  -8   2        8.25       11.68      6.08 o 
  11  -8   2      138.34      139.81     16.84 o 
  12  -8   2      328.30      307.18     25.16 o 
  13  -8   2      111.40      108.27     17.20 o 
  -7  -7   2       16.14       13.20      8.82 o 
  -6  -7   2        2.15       -1.57      7.75 o 
  -5  -7   2      134.78      135.02     13.43 o 
  -4  -7   2      456.41      487.35     23.53 o 
  -3  -7   2        1.01       -2.04      7.17 o 
  -2  -7   2      516.06      451.34     26.49 o 
  -1  -7   2      162.86      182.94     10.68 o 
   0  -7   2        1.99       11.16      4.27 o 
   1  -7   2      114.99      122.58      7.30 o 
   2  -7   2       53.93       82.48      6.23 o 
   3  -7   2        2.03        2.72      3.22 o 
   4  -7   2      635.13      610.71     14.06 o 
   5  -7   2     2868.51     2830.84     53.53 o 
   6  -7   2      174.13      165.16     10.43 o 
   7  -7   2      827.76      775.57     21.96 o 
   8  -7   2       35.46       56.12     13.22 o 
   9  -7   2      119.28      121.00     10.06 o 
  10  -7   2        3.43       11.84      6.45 o 
  11  -7   2        1.85        0.88      6.73 o 
  12  -7   2      409.95      399.91     28.87 o 
  13  -7   2      269.21      300.63     26.59 o 
  -8  -6   2      218.63      243.11     29.35 o 
  -7  -6   2      198.03      188.61     19.29 o 
  -6  -6   2        0.95        3.84      8.93 o 
  -5  -6   2      394.75      417.67     21.68 o 
  -4  -6   2      101.14      100.10      8.94 o 
  -3  -6   2      129.69      150.45     11.79 o 
  -2  -6   2      520.26      478.68     14.94 o 
  -1  -6   2     1452.15     1388.90     26.87 o 
   0  -6   2      697.36      651.63     13.09 o 
   1  -6   2       32.83       59.67      5.32 o 
   2  -6   2     1035.83     1015.34     17.52 o 
   3  -6   2     1468.70     1467.00     23.05 o 
   4  -6   2       27.06       16.90      3.54 o 
   5  -6   2      612.40      656.78     13.23 o 
   6  -6   2       21.34       21.27      5.34 o 
   7  -6   2     2401.04     2313.76     45.37 o 
   8  -6   2      106.11      113.77      9.23 o 
   9  -6   2      190.38      193.42     12.52 o 
  10  -6   2       90.07      111.02     11.39 o 
  11  -6   2       23.87       45.86     10.42 o 
  12  -6   2      312.99      316.62     28.09 o 
  13  -6   2       67.31       90.71     16.25 o 
  -9  -5   2       79.92       75.17     13.71 o 
  -8  -5   2      164.41      170.23     18.40 o 
  -7  -5   2      452.53      492.69     24.10 o 
  -6  -5   2        0.27        3.08      4.83 o 
  -5  -5   2      524.04      509.22     17.99 o 
  -4  -5   2     3432.95     3280.16     48.20 o 
  -3  -5   2     2242.75     2232.37     35.82 o 
  -2  -5   2       63.32       72.93      6.65 o 
  -1  -5   2     1180.34     1197.79     22.01 o 
   0  -5   2      701.14      678.19     12.60 o 
   1  -5   2      128.87       97.20      5.63 o 
   2  -5   2       91.96       87.07      6.97 o 
   3  -5   2      770.93      729.79     13.35 o 
   4  -5   2      204.82      178.22      6.91 o 
   5  -5   2        0.32        4.67      2.07 o 
   6  -5   2      225.70      210.34     10.08 o 
   7  -5   2      406.41      365.36     13.89 o 
   8  -5   2      265.25      277.38     23.35 o 
   9  -5   2       81.30       83.73      8.45 o 
  10  -5   2      669.46      704.23     22.25 o 
  11  -5   2      372.28      373.38     25.24 o 
  12  -5   2      290.17      264.41     22.73 o 
  13  -5   2      177.23      158.70     22.89 o 
 -10  -4   2      324.41      358.26     30.51 o 
  -9  -4   2      101.82      127.18     13.22 o 
  -8  -4   2       14.17       22.96      6.81 o 
  -7  -4   2      778.68      772.01     35.66 o 
  -6  -4   2       90.11       78.48      7.97 o 
  -5  -4   2        0.63        2.33      3.85 o 
  -4  -4   2      119.52      173.29     17.38 o 
  -3  -4   2     3122.91     3126.81     43.32 o 
  -2  -4   2      449.04      426.94     12.02 o 
  -1  -4   2      114.53      107.04      8.64 o 
   0  -4   2       30.58       26.43      3.20 o 
   1  -4   2     3085.90     3006.12     33.40 o 
   2  -4   2     1642.89     1910.52     23.57 o 
   3  -4   2      503.82      535.96     11.35 o 
   4  -4   2     1443.59     1328.16     18.58 o 
   5  -4   2     3292.18     3300.86     37.67 o 
   6  -4   2      206.40      262.45      8.25 o 
   7  -4   2       47.11       42.93      5.98 o 
   8  -4   2     1003.53      906.28     21.55 o 
   9  -4   2        8.58       14.48      5.55 o 
  10  -4   2       31.47       34.89      8.02 o 
  11  -4   2       19.90       21.49      7.21 o 
  12  -4   2       52.49       59.41     13.27 o 
  13  -4   2      108.54      128.75     16.89 o 
 -11  -3   2        0.06       12.51      7.78 o 
 -10  -3   2       41.64       42.99      8.93 o 
  -9  -3   2      492.62      473.65     24.62 o 
  -8  -3   2      103.26       97.96     16.37 o 
  -7  -3   2      455.79      395.09     20.10 o 
  -6  -3   2      660.15      681.30     18.12 o 
  -5  -3   2      775.68      776.74     15.11 o 
  -4  -3   2     2303.93     2460.46     31.01 o 
  -3  -3   2     2996.47     3237.49     42.58 o 
  -2  -3   2       86.23       64.44      5.93 o 
  -1  -3   2      492.64      491.80     14.93 o 
   0  -3   2        7.83        5.87      2.21 o 
   1  -3   2     3479.74     3552.27     36.60 o 
   2  -3   2       12.01       32.80      3.08 o 
   3  -3   2      875.86      982.80     18.79 o 
   4  -3   2      242.95      194.96      6.95 o 
   5  -3   2     3054.84     3219.11     36.91 o 
   6  -3   2     1439.64     1417.95     23.87 o 
   7  -3   2      304.81      350.57     14.93 o 
   8  -3   2     2329.54     2291.84     66.60 o 
   9  -3   2      405.09      393.76     21.31 o 
  10  -3   2      187.67      196.37     14.86 o 
  11  -3   2       32.89       38.44      7.76 o 
  12  -3   2      138.39      136.40     13.86 o 
  13  -3   2      180.09      170.44     24.35 o 
 -11  -2   2      266.37      300.81     36.83 o 
 -10  -2   2      148.01      157.18     14.72 o 
  -9  -2   2        0.60        1.16      5.77 o 
  -8  -2   2      361.15      355.61     27.67 o 
  -7  -2   2       75.17       71.65      9.19 o 
  -6  -2   2       21.72       22.96      3.94 o 
  -5  -2   2      897.81      811.72     18.40 o 
  -4  -2   2     1676.32     1560.18     21.78 o 
  -3  -2   2      606.33      609.05     12.15 o 
  -2  -2   2     1180.29     1216.56     15.91 o 
  -1  -2   2      158.84      139.04      4.68 o 
   0  -2   2      430.62      424.61      8.85 o 
   1  -2   2     1365.87     1337.00     15.64 o 
   2  -2   2    16576.03    18502.83    166.36 o 
   3  -2   2     1256.96     1254.69     16.44 o 
   4  -2   2     2835.92     2865.44     32.44 o 
   5  -2   2     1561.39     1622.43     22.70 o 
   6  -2   2     1306.20     1249.65     24.30 o 
   7  -2   2     2822.66     2734.18     41.10 o 
   8  -2   2        9.85       10.11      4.17 o 
   9  -2   2       35.36       39.07      5.49 o 
  10  -2   2       42.74       48.07      8.40 o 
  11  -2   2      264.69      267.55     18.32 o 
  12  -2   2       53.63       68.35     10.45 o 
 -12  -1   2       16.23       23.36     13.85 o 
 -11  -1   2      371.21      323.23     26.09 o 
 -10  -1   2      893.54      834.86     32.76 o 
  -9  -1   2       87.08       80.91     10.27 o 
  -8  -1   2       95.89       94.63      8.57 o 
  -7  -1   2      272.95      300.11     10.30 o 
  -6  -1   2      822.78      800.97     15.50 o 
  -5  -1   2     1188.49     1239.31     19.11 o 
  -4  -1   2     3270.63     3537.76     39.08 o 
  -3  -1   2     3961.75     4131.07     42.76 o 
  -2  -1   2     7054.75     7866.56     80.92 o 
  -1  -1   2      193.59      190.63      5.11 o 
   0  -1   2      832.77      949.28     11.34 o 
   1  -1   2     9241.93    10418.38     94.93 o 
   2  -1   2    23197.43    24530.93    218.03 o 
   3  -1   2       14.04       19.81      2.97 o 
   4  -1   2      761.42      704.89     12.84 o 
   5  -1   2        1.26        1.03      2.76 o 
   6  -1   2       12.82       22.87      4.52 o 
   7  -1   2     2208.57     2137.52     31.54 o 
   8  -1   2       53.18       56.06      6.49 o 
   9  -1   2      305.87      321.55     15.67 o 
  10  -1   2       11.69       10.52      6.31 o 
  11  -1   2      220.54      239.10     17.57 o 
  12  -1   2       69.64       69.42     24.84 o 
 -12   0   2       41.92       45.86     12.21 o 
 -11   0   2       19.51       11.93      8.09 o 
 -10   0   2       19.21       28.07      8.35 o 
  -9   0   2       32.49       41.03      6.60 o 
  -8   0   2       32.56       36.03     10.29 o 
  -7   0   2      893.03      869.76     20.34 o 
  -6   0   2        4.98        6.69      2.54 o 
  -5   0   2      323.43      374.72      8.66 o 
  -4   0   2      403.91      414.10     10.71 o 
  -3   0   2     2461.01     2476.37     31.16 o 
  -2   0   2       32.62       34.80      3.61 o 
  -1   0   2      301.96      313.16      5.98 o 
   0   0   2     5503.59     5929.16     60.73 o 
   1   0   2     1925.93     2072.50     21.96 o 
   2   0   2      219.68      268.69      6.81 o 
   3   0   2      547.61      582.39     11.08 o 
   4   0   2        3.47        7.99      2.78 o 
   5   0   2       13.66       12.58      3.55 o 
   6   0   2       23.31       39.45      5.25 o 
   7   0   2      606.98      611.20     15.69 o 
   8   0   2      671.98      697.99     19.25 o 
   9   0   2      564.26      611.08     21.48 o 
  10   0   2      288.82      320.39     17.45 o 
  11   0   2       38.61       23.40     10.53 o 
  12   0   2      145.84      181.36     20.76 o 
 -12   1   2     1148.61     1126.31     88.02 o 
 -11   1   2      105.30      115.23     12.17 o 
 -10   1   2       82.16       90.36     10.47 o 
  -9   1   2     1113.39     1044.31     24.66 o 
  -8   1   2      792.39      769.86     19.75 o 
  -7   1   2       12.79       23.03      4.02 o 
  -6   1   2      901.30      947.28     15.98 o 
  -5   1   2      209.93      159.32      9.71 o 
  -4   1   2     1173.50     1220.89     16.80 o 
  -3   1   2      738.88      687.07     13.61 o 
  -2   1   2      123.93      137.50      6.11 o 
  -1   1   2    13847.14    15237.75    136.88 o 
   0   1   2     4832.87     5240.40     50.02 o 
   1   1   2     4850.95     4728.95     81.21 o 
   2   1   2      303.54      323.54      7.68 o 
   3   1   2      217.84      211.95      7.60 o 
   4   1   2      120.00      118.38      8.32 o 
   5   1   2      440.07      455.87     12.24 o 
   6   1   2        7.07        5.91      4.39 o 
   7   1   2      151.70      161.76     10.64 o 
   8   1   2      507.24      517.38     18.25 o 
   9   1   2      157.48      138.22     13.16 o 
  10   1   2      477.99      512.74     41.69 o 
  11   1   2        0.07        9.98     10.58 o 
 -13   2   2       33.80       48.19     13.69 o 
 -12   2   2      195.32      251.17     18.93 o 
 -11   2   2       45.53       46.26      9.24 o 
 -10   2   2      112.81      113.93     12.05 o 
  -9   2   2       18.87       16.08      6.31 o 
  -8   2   2     1898.60     1792.10     36.96 o 
  -7   2   2     1079.19     1015.22     17.57 o 
  -6   2   2      199.30      202.17      7.28 o 
  -5   2   2      100.76      154.24      5.98 o 
  -4   2   2     1170.92     1189.20     16.85 o 
  -2   2   2     3962.96     4239.38     42.97 o 
  -1   2   2    13051.30    14302.84    130.14 o 
   0   2   2     1179.29     1186.01     17.89 o 
   1   2   2      417.58      413.73      8.12 o 
   2   2   2        6.33        7.02      2.43 o 
   3   2   2      315.37      260.05      9.13 o 
   4   2   2      647.45      652.85     13.77 o 
   5   2   2        0.06        4.58      3.41 o 
   6   2   2      211.78      193.08     10.31 o 
   7   2   2     2984.13     2893.16     41.32 o 
   8   2   2      444.72      470.97     19.10 o 
   9   2   2        0.56       13.34      6.67 o 
  10   2   2      137.85      165.17     17.74 o 
  11   2   2      199.03      206.58     21.74 o 
 -13   3   2      121.88      150.66     21.09 o 
 -12   3   2        1.99       -1.89      6.79 o 
 -11   3   2      758.04      728.57     27.11 o 
 -10   3   2       65.62       67.55      9.92 o 
  -9   3   2      217.28      214.78     15.02 o 
  -8   3   2        1.11       12.57      5.36 o 
  -7   3   2      528.31      499.59     13.98 o 
  -6   3   2     1199.56     1112.60     20.91 o 
  -5   3   2     1945.17     2073.04     26.45 o 
  -4   3   2      597.31      575.57     11.21 o 
  -3   3   2     1706.68     1547.12     20.53 o 
  -2   3   2     1457.68     1511.65     26.25 o 
  -1   3   2     2494.06     2743.26     33.94 o 
   0   3   2     2099.32     2131.75     29.24 o 
   1   3   2     3011.25     3230.95     41.11 o 
   2   3   2      542.43      540.57     11.50 o 
   3   3   2       65.74       59.24      4.86 o 
   4   3   2     1224.76     1156.32     20.14 o 
   5   3   2      845.37      834.41     17.65 o 
   6   3   2      128.56      141.77      9.17 o 
   7   3   2      712.17      715.91     20.72 o 
   8   3   2       33.28       33.61      7.87 o 
   9   3   2        1.38       10.07      7.97 o 
  10   3   2       57.61       70.21     15.66 o 
 -13   4   2      215.84      184.70     17.66 o 
 -12   4   2      444.79      414.47     27.88 o 
 -11   4   2       41.41       53.81      9.76 o 
 -10   4   2      326.22      334.62     19.91 o 
  -9   4   2      596.17      564.27     21.47 o 
  -8   4   2      535.07      502.20     15.95 o 
  -7   4   2       31.26       38.59      7.12 o 
  -6   4   2     1722.30     1604.93     30.51 o 
  -5   4   2       10.01       10.72      3.31 o 
  -4   4   2      195.67      193.85      7.57 o 
  -3   4   2     5181.10     5617.10     72.94 o 
  -2   4   2    10666.83    11630.62    110.25 o 
  -1   4   2     3426.70     3628.31     45.68 o 
   0   4   2     1370.59     1373.85     23.06 o 
   1   4   2      286.47      226.08     10.27 o 
   2   4   2     1999.56     1941.38     26.28 o 
   3   4   2      367.41      381.66     10.91 o 
   4   4   2      285.82      276.48     10.13 o 
   5   4   2     1568.01     1506.13     29.10 o 
   6   4   2     2893.91     2826.51     61.22 o 
   7   4   2      851.28      909.05     28.82 o 
   8   4   2      234.14      239.65     28.80 o 
   9   4   2      140.50      168.84     21.83 o 
 -13   5   2       13.47       13.86      8.57 o 
 -12   5   2      182.93      195.41     16.39 o 
 -11   5   2       96.48      105.27     12.26 o 
 -10   5   2      223.54      245.92     17.34 o 
  -9   5   2       12.74       10.41      6.06 o 
  -8   5   2     1308.64     1213.99     25.65 o 
  -7   5   2      610.72      590.09     28.13 o 
  -6   5   2        1.40        4.55      2.17 o 
  -5   5   2        1.98        0.23      3.84 o 
  -4   5   2      223.59      191.06      8.32 o 
  -3   5   2      434.33      449.51     11.42 o 
  -2   5   2      179.94      169.04      7.21 o 
  -1   5   2     1888.59     1978.18     36.68 o 
   0   5   2      303.56      312.00     12.01 o 
   1   5   2       17.20       18.78      4.69 o 
   2   5   2       29.39       31.83      5.53 o 
   3   5   2      100.62      107.53      9.24 o 
   4   5   2       51.49       65.53      8.72 o 
   5   5   2       39.81       51.92      8.66 o 
   6   5   2       13.95       22.63      6.80 o 
   7   5   2        0.99        6.00      6.35 o 
   8   5   2      143.88      163.38     19.52 o 
 -13   6   2        4.85       16.19      8.51 o 
 -12   6   2      669.30      612.48     37.50 o 
 -11   6   2       13.56       25.51      7.57 o 
 -10   6   2      604.26      607.54     25.10 o 
  -9   6   2        8.90       12.75      6.25 o 
  -8   6   2     1460.94     1358.16     31.25 o 
  -7   6   2      314.48      282.11     14.02 o 
  -6   6   2        8.43       16.76      5.04 o 
  -5   6   2      182.27      165.71      8.35 o 
  -4   6   2      508.80      516.62     12.72 o 
  -3   6   2      297.99      355.99     13.30 o 
  -2   6   2      722.42      740.53     25.13 o 
  -1   6   2      444.39      409.86     13.92 o 
   0   6   2      288.21      284.77     13.15 o 
   1   6   2       74.63       79.82      7.80 o 
   2   6   2       13.99       15.35      5.93 o 
   3   6   2      136.79      142.39     12.73 o 
   4   6   2      288.52      316.09     19.63 o 
   5   6   2       16.65       21.22      6.75 o 
   6   6   2      147.25      156.97     18.49 o 
   7   6   2       66.13       65.48     10.75 o 
 -13   7   2       16.76       23.18     10.04 o 
 -12   7   2       98.47       81.87     11.85 o 
 -11   7   2       37.69       36.39      8.69 o 
 -10   7   2      456.81      459.58     23.48 o 
  -9   7   2      534.74      506.52     18.66 o 
  -8   7   2       43.19       56.95      8.50 o 
  -7   7   2      347.60      332.53     15.62 o 
  -6   7   2      724.77      755.46     19.96 o 
  -5   7   2      817.53      769.09     17.02 o 
  -4   7   2      106.67      111.58      7.36 o 
  -3   7   2      622.67      637.43     25.19 o 
  -2   7   2     1090.52     1136.88     29.83 o 
  -1   7   2        2.00        3.18      4.17 o 
   0   7   2      248.55      222.75     13.50 o 
   1   7   2       75.36      105.37      9.04 o 
   2   7   2      261.62      242.50     16.58 o 
   3   7   2       59.39       60.02     15.01 o 
   4   7   2      152.66      154.03     14.44 o 
   5   7   2      486.46      524.89     27.23 o 
   6   7   2      122.54      147.04     19.57 o 
 -12   8   2      458.97      487.37     26.84 o 
 -11   8   2       39.25       43.80      8.76 o 
 -10   8   2       80.59       96.72     11.87 o 
  -9   8   2      588.80      574.01     20.26 o 
  -8   8   2      121.56      112.85     11.74 o 
  -7   8   2       42.39       50.71      9.69 o 
  -6   8   2       64.99       73.60      7.86 o 
  -5   8   2        3.13        6.51      5.60 o 
  -4   8   2      559.94      580.12     30.32 o 
  -3   8   2      150.37      151.38     10.98 o 
  -2   8   2     1284.77     1303.16     28.23 o 
  -1   8   2      297.84      297.30     15.20 o 
   0   8   2      812.94      719.21     24.40 o 
   1   8   2     1430.41     1295.89     34.91 o 
   2   8   2      803.88      829.63     27.45 o 
   3   8   2      536.59      500.52     30.76 o 
   4   8   2        0.04        4.15      7.18 o 
   5   8   2      433.58      446.71     26.73 o 
 -12   9   2      269.40      253.97     19.81 o 
 -11   9   2      281.12      324.47     24.30 o 
 -10   9   2      652.94      631.82     26.92 o 
  -9   9   2       52.93       66.81      8.41 o 
  -8   9   2      474.99      485.47     20.48 o 
  -7   9   2      832.73      778.01     25.89 o 
  -6   9   2       82.28       89.19     11.21 o 
  -5   9   2      333.75      374.92     24.45 o 
  -4   9   2     1237.15     1205.72     28.02 o 
  -3   9   2     2097.10     1951.49     37.33 o 
  -2   9   2        3.90        6.07      5.32 o 
  -1   9   2      681.81      686.43     24.74 o 
   0   9   2      102.82      111.83     12.22 o 
   1   9   2      172.84      149.46     14.61 o 
   2   9   2      188.61      162.38     20.40 o 
   3   9   2      448.58      507.42     27.69 o 
   4   9   2      233.53      250.03     20.27 o 
 -11  10   2        7.25        9.38      7.45 o 
 -10  10   2      211.99      200.15     19.57 o 
  -9  10   2       27.74       49.18     11.18 o 
  -8  10   2      118.26      120.66     16.78 o 
  -7  10   2      114.47      129.60     13.83 o 
  -6  10   2      212.22      234.75     17.16 o 
  -5  10   2        2.58        8.51      7.09 o 
  -4  10   2      308.80      288.65     18.73 o 
  -3  10   2      520.01      577.98     26.64 o 
  -2  10   2       77.81      101.26     12.21 o 
  -1  10   2      937.41      828.51     28.89 o 
   0  10   2       97.47      110.15     13.28 o 
   1  10   2      187.28      199.74     17.53 o 
   2  10   2        8.41        3.37      7.88 o 
 -10  11   2      146.09      148.05     23.03 o 
  -9  11   2       37.80       26.71      9.65 o 
  -8  11   2       57.84       53.40      9.69 o 
  -7  11   2      545.81      533.29     27.04 o 
  -6  11   2      754.04      764.45     29.57 o 
  -5  11   2      261.33      291.10     20.04 o 
  -4  11   2        0.33        6.66      9.48 o 
  -3  11   2       44.33       62.73     12.60 o 
  -2  11   2      386.84      375.01     24.32 o 
  -1  11   2       13.34       16.83      7.77 o 
   0  11   2       14.02       20.94      8.86 o 
  -8  12   2      123.51      137.76     15.81 o 
  -7  12   2        2.43        5.71      8.11 o 
  -6  12   2        8.75       21.46      9.52 o 
  -5  12   2       82.64      124.10     24.44 o 
  -4  12   2      119.92      167.46     19.35 o 
  -3  12   2       15.94       10.57     18.92 o 
   2 -13   3      237.28      238.08     20.73 o 
   3 -13   3      266.37      271.17     31.44 o 
   4 -13   3       13.22        2.81     11.66 o 
   5 -13   3      309.87      279.41     48.71 o 
   6 -13   3      308.58      402.36     46.13 o 
   7 -13   3        6.08        2.28     18.60 o 
   8 -13   3        6.53       11.48     10.70 o 
  -1 -12   3      404.60      434.87     31.14 o 
   0 -12   3      257.43      249.04     20.29 o 
   1 -12   3      338.28      350.84     22.83 o 
   2 -12   3      287.33      340.00     22.60 o 
   3 -12   3      638.92      629.18     34.81 o 
   4 -12   3      258.55      254.76     27.30 o 
   5 -12   3       80.40      114.21     33.87 o 
   6 -12   3      604.24      636.30     31.65 o 
   7 -12   3       59.27       47.39     11.15 o 
   8 -12   3        0.30       -4.04      7.07 o 
   9 -12   3      428.80      466.88     31.27 o 
  10 -12   3       79.31      114.21     14.54 o 
  -3 -11   3       57.82       84.10     25.79 o 
  -2 -11   3        0.45        6.89     11.09 o 
  -1 -11   3      354.51      362.32     23.53 o 
   0 -11   3      914.94      864.57     29.55 o 
   1 -11   3       59.75       70.17     10.62 o 
   2 -11   3      156.81      158.16     14.89 o 
   3 -11   3       57.78       48.53     13.95 o 
   4 -11   3       91.02      102.53     14.31 o 
   5 -11   3       28.47       30.06      9.25 o 
   6 -11   3      551.59      602.27     29.18 o 
   7 -11   3       41.61       48.97      9.22 o 
   8 -11   3      101.38      102.83     16.37 o 
   9 -11   3       32.09       33.48      8.74 o 
  10 -11   3      540.46      594.76     29.23 o 
  11 -11   3      303.89      324.09     22.85 o 
  -4 -10   3        0.62       12.25      8.18 o 
  -3 -10   3      345.16      341.42     22.31 o 
  -2 -10   3      621.26      600.25     28.21 o 
  -1 -10   3       79.35       87.09     11.17 o 
   0 -10   3      612.99      611.48     26.88 o 
   1 -10   3      130.35      116.41     12.36 o 
   2 -10   3      361.43      350.56     20.02 o 
   3 -10   3      245.96      283.67     17.56 o 
   4 -10   3      130.12      162.90     11.67 o 
   5 -10   3      296.94      297.09     15.37 o 
   6 -10   3      182.58      207.00     21.55 o 
   7 -10   3      589.11      600.82     24.89 o 
   8 -10   3      119.50      119.22     12.53 o 
   9 -10   3      486.92      510.43     25.63 o 
  10 -10   3       46.35       47.94     12.88 o 
  11 -10   3       81.59       75.02     11.44 o 
  12 -10   3      382.38      376.70     37.32 o 
  -5  -9   3       56.32       56.50     12.91 o 
  -4  -9   3       24.75       20.79      7.83 o 
  -3  -9   3      325.71      329.16     21.15 o 
  -2  -9   3       75.35       83.52     10.47 o 
  -1  -9   3      393.84      362.44     20.46 o 
   0  -9   3      287.58      257.33     17.20 o 
   1  -9   3        1.95        4.37      5.31 o 
   2  -9   3       10.63       15.91      4.18 o 
   3  -9   3      288.21      273.87     12.37 o 
   4  -9   3      112.54      133.47      8.76 o 
   5  -9   3       18.46       22.58      6.19 o 
   6  -9   3       32.48       41.78      6.36 o 
   7  -9   3       12.32        8.09      6.18 o 
   8  -9   3       23.31       28.93      7.42 o 
   9  -9   3       10.84       19.28      6.97 o 
  10  -9   3       33.36       43.74      8.67 o 
  11  -9   3        5.52       18.35      7.84 o 
  12  -9   3       70.87       69.46     13.20 o 
  -7  -8   3       45.58       49.23     13.98 o 
  -6  -8   3       36.33       38.65     10.63 o 
  -5  -8   3      280.61      263.41     19.23 o 
  -4  -8   3      316.62      271.73     21.16 o 
  -3  -8   3      403.84      407.91     22.05 o 
  -2  -8   3     1248.91     1182.54     31.93 o 
  -1  -8   3     1429.46     1302.08     32.05 o 
   0  -8   3      752.32      725.06     19.15 o 
   1  -8   3       59.79       82.38      6.45 o 
   2  -8   3     1104.75     1038.65     19.88 o 
   3  -8   3     2386.72     2428.57     39.76 o 
   4  -8   3     1675.65     1633.05     26.37 o 
   5  -8   3       76.07       92.37      7.07 o 
   6  -8   3     1599.26     1582.89     29.59 o 
   7  -8   3     1038.63      988.64     23.18 o 
   8  -8   3      495.37      495.13     22.86 o 
   9  -8   3       11.66       16.46      6.97 o 
  10  -8   3      371.18      370.28     21.44 o 
  11  -8   3      470.95      515.24     26.40 o 
  12  -8   3       21.29       36.70     10.84 o 
  13  -8   3      450.99      501.09     34.06 o 
  -8  -7   3       67.14       74.25     16.06 o 
  -7  -7   3      410.00      427.72     30.67 o 
  -6  -7   3      471.84      442.08     34.76 o 
  -5  -7   3      505.79      480.36     24.14 o 
  -4  -7   3        1.54        4.34      5.80 o 
  -3  -7   3        5.96       15.57      6.47 o 
  -2  -7   3      445.63      458.13     16.97 o 
  -1  -7   3       41.78       32.51      5.43 o 
   0  -7   3      520.91      515.82     19.90 o 
   1  -7   3      509.21      495.96     12.31 o 
   2  -7   3      450.68      464.96     12.40 o 
   3  -7   3     1390.96     1530.05     26.10 o 
   4  -7   3     3818.55     3813.53     45.52 o 
   5  -7   3     1140.18     1043.54     18.87 o 
   6  -7   3       10.33       15.62      4.26 o 
   7  -7   3      128.63      132.58      9.46 o 
   8  -7   3     1046.01     1039.62     28.45 o 
   9  -7   3        6.90        8.73      5.72 o 
  10  -7   3      265.61      295.23     18.65 o 
  11  -7   3      304.87      321.53     25.07 o 
  12  -7   3       94.26       91.05     13.81 o 
  13  -7   3      108.62      143.88     19.27 o 
  -8  -6   3        5.42       17.78      9.64 o 
  -7  -6   3      336.22      298.48     30.86 o 
  -6  -6   3      226.78      217.17     17.64 o 
  -5  -6   3      333.27      339.34     16.75 o 
  -4  -6   3       12.24       14.51      5.10 o 
  -3  -6   3     4233.94     4234.43     68.37 o 
  -2  -6   3     2474.85     2405.24     38.03 o 
  -1  -6   3      299.35      317.44     12.68 o 
   0  -6   3        6.14        6.42      2.55 o 
   1  -6   3     1177.28     1085.85     18.15 o 
   2  -6   3      380.21      330.33      9.74 o 
   3  -6   3      630.29      655.64     13.59 o 
   4  -6   3     1511.55     1501.24     22.50 o 
   5  -6   3     1925.40     1890.13     26.31 o 
   6  -6   3       69.63       68.02      6.71 o 
   7  -6   3       57.61       51.84      6.42 o 
   8  -6   3      197.31      204.13     11.78 o 
   9  -6   3      183.12      184.88     14.27 o 
  10  -6   3       48.83       35.45      8.37 o 
  11  -6   3      152.97      169.40     17.80 o 
  12  -6   3      622.96      629.74     34.91 o 
  13  -6   3       96.06      112.60     16.69 o 
  -9  -5   3      656.50      641.97     37.11 o 
  -8  -5   3      400.90      379.40     22.80 o 
  -7  -5   3      114.43       73.56      9.89 o 
  -6  -5   3      228.08      220.13     15.64 o 
  -5  -5   3      175.55      189.90     11.99 o 
  -4  -5   3      673.05      645.74     17.73 o 
  -3  -5   3       17.67        7.78      4.35 o 
  -2  -5   3     1401.77     1339.09     24.63 o 
  -1  -5   3     1060.91     1075.51     20.88 o 
   0  -5   3      139.50      136.83      6.03 o 
   1  -5   3      501.23      498.77     10.88 o 
   2  -5   3      490.22      431.28     10.12 o 
   3  -5   3        1.93        1.97      2.41 o 
   4  -5   3      158.09      176.19      6.99 o 
   5  -5   3     2913.70     3108.37     36.93 o 
   6  -5   3     1477.21     1414.37     26.80 o 
   7  -5   3       90.39       79.40      7.32 o 
   8  -5   3      306.76      329.54     15.08 o 
   9  -5   3      234.57      233.50     20.73 o 
  10  -5   3      168.35      166.81     14.78 o 
  11  -5   3       33.63       44.70     10.59 o 
  12  -5   3      107.05      132.16     16.49 o 
  13  -5   3       54.78       56.43     13.77 o 
 -10  -4   3       44.20       59.31     10.44 o 
  -9  -4   3      162.67      155.66     19.13 o 
  -8  -4   3      627.94      620.59     26.44 o 
  -7  -4   3       27.17       41.77      8.01 o 
  -6  -4   3       18.30       13.19      4.94 o 
  -5  -4   3      448.95      410.40     15.35 o 
  -4  -4   3      311.31      303.79     12.44 o 
  -3  -4   3     1041.60      999.00     20.27 o 
  -2  -4   3      411.21      388.67     11.58 o 
  -1  -4   3      242.84      205.85      8.93 o 
   0  -4   3       16.00        4.67      2.47 o 
   1  -4   3      167.85      172.31     10.53 o 
   2  -4   3       42.86       29.45      3.67 o 
   3  -4   3      288.37      285.08      8.09 o 
   4  -4   3     4372.55     4737.35     50.10 o 
   5  -4   3       13.76       13.80      2.92 o 
   6  -4   3      312.84      385.32     11.83 o 
   7  -4   3      215.82      208.22      8.45 o 
   8  -4   3       92.08      107.65      8.96 o 
   9  -4   3       25.83       28.63      5.92 o 
  10  -4   3       63.94       70.52      8.67 o 
  11  -4   3      539.99      599.48     32.02 o 
  12  -4   3       37.39       36.92      9.77 o 
  13  -4   3        1.74       15.92     10.51 o 
 -11  -3   3       74.00       87.22     13.69 o 
 -10  -3   3      147.02      123.08     13.46 o 
  -9  -3   3        0.57        0.51      5.87 o 
  -8  -3   3        0.69        3.60      5.52 o 
  -7  -3   3      347.18      361.17     36.51 o 
  -6  -3   3       14.45        9.86      3.83 o 
  -5  -3   3      193.99      207.02      9.47 o 
  -4  -3   3        8.47       11.37      3.65 o 
  -3  -3   3      231.79      201.31      7.87 o 
  -2  -3   3       44.96       36.71      4.38 o 
  -1  -3   3        0.36       -1.22      1.97 o 
   0  -3   3       14.69       29.15      3.19 o 
   1  -3   3      779.22      838.13     12.57 o 
   2  -3   3     1815.00     2097.96     27.44 o 
   3  -3   3     8111.14     8653.84     82.70 o 
   4  -3   3     4261.38     4502.96     47.46 o 
   5  -3   3      346.78      315.92      8.98 o 
   6  -3   3       64.39       78.89      6.49 o 
   7  -3   3      124.11      117.71      7.51 o 
   8  -3   3      178.55      196.19     17.91 o 
   9  -3   3      585.37      591.64     20.60 o 
  10  -3   3       11.13        6.65      7.23 o 
  11  -3   3      120.30      126.34     13.14 o 
  12  -3   3      252.58      257.40     33.27 o 
 -11  -2   3      104.57      107.66     17.20 o 
 -10  -2   3      195.12      204.45     17.24 o 
  -9  -2   3      391.23      332.81     20.20 o 
  -8  -2   3       14.41       27.93     13.43 o 
  -7  -2   3        2.06        7.31      5.62 o 
  -6  -2   3      145.21      151.85      7.30 o 
  -5  -2   3     1832.52     1600.17     23.23 o 
  -4  -2   3      142.61      117.92      6.10 o 
  -3  -2   3      966.10      957.56     18.96 o 
  -2  -2   3     1737.68     1668.77     22.77 o 
  -1  -2   3      576.43      554.43     13.24 o 
   0  -2   3       20.96       26.89      3.20 o 
   1  -2   3     1060.68      990.79     13.09 o 
   2  -2   3     3791.32     4124.14     46.24 o 
   3  -2   3     5863.87     6331.67     62.12 o 
   4  -2   3     1235.60     1349.80     21.33 o 
   5  -2   3     1026.09      919.00     16.29 o 
   6  -2   3      483.40      481.07     12.09 o 
   7  -2   3      131.61      125.37      9.91 o 
   8  -2   3      182.65      190.40     14.56 o 
   9  -2   3      251.38      237.60     12.17 o 
  10  -2   3        4.00       10.49      7.01 o 
  11  -2   3       73.76       96.48     18.78 o 
  12  -2   3      372.96      401.92     47.48 o 
 -12  -1   3      225.78      234.61     40.91 o 
 -11  -1   3      603.38      614.18     35.51 o 
 -10  -1   3      198.76      205.30     16.42 o 
  -9  -1   3      115.61      135.44     13.06 o 
  -8  -1   3      336.66      347.29     19.05 o 
  -7  -1   3       12.72       11.43      4.28 o 
  -6  -1   3     1259.71     1276.09     34.56 o 
  -5  -1   3     2099.59     1869.24     43.47 o 
  -4  -1   3    14759.33    16446.35    168.20 o 
  -3  -1   3     1915.28     1917.99     25.16 o 
  -2  -1   3      392.94      413.15      7.94 o 
  -1  -1   3     9726.19    10715.01     98.27 o 
   0  -1   3     8793.48     9469.33     86.98 o 
   1  -1   3     5237.35     5674.82     60.09 o 
   2  -1   3      695.03      650.12     10.42 o 
   3  -1   3     1381.95     1290.86     17.81 o 
   4  -1   3       98.89      105.64      6.09 o 
   5  -1   3      725.71      680.62     14.29 o 
   6  -1   3      352.01      358.96     11.91 o 
   7  -1   3     2711.55     2703.84     41.32 o 
   8  -1   3        8.42        3.85      4.04 o 
   9  -1   3      812.69      788.92     24.76 o 
  10  -1   3      173.78      189.27     21.39 o 
  11  -1   3      148.86      155.76     15.83 o 
  12  -1   3        4.36        1.68      8.60 o 
 -12   0   3        3.44       12.93      9.55 o 
 -11   0   3      166.62      188.23     19.52 o 
 -10   0   3      116.50      117.42     14.40 o 
  -9   0   3      109.61      135.98     10.49 o 
  -8   0   3      120.17      117.22     13.77 o 
  -7   0   3       10.49       12.44      4.84 o 
  -6   0   3        8.84       20.12      4.46 o 
  -5   0   3      121.70       85.36      6.70 o 
  -4   0   3     2634.93     2685.81     35.68 o 
  -3   0   3     3284.33     3224.56     39.30 o 
  -2   0   3      687.94      685.49     10.77 o 
  -1   0   3     5114.77     5387.82     51.94 o 
   0   0   3      175.06      137.87      5.60 o 
   1   0   3     9665.31    10035.51     92.81 o 
   2   0   3       46.07       44.08      4.29 o 
   3   0   3      624.20      534.62     10.96 o 
   4   0   3      754.80      726.11     14.74 o 
   5   0   3        0.90        4.32      3.40 o 
   6   0   3       54.46       52.75      5.83 o 
   7   0   3     2875.87     2866.98     40.17 o 
   8   0   3      438.76      468.30     18.59 o 
   9   0   3        4.50        2.39      4.45 o 
  10   0   3        2.08        5.94      5.52 o 
  11   0   3      314.32      348.06     28.46 o 
 -12   1   3       19.88       13.94     10.19 o 
 -11   1   3       79.32       74.00     10.60 o 
 -10   1   3      515.17      485.93     23.41 o 
  -9   1   3      332.13      349.52     17.96 o 
  -8   1   3        4.13        1.18      4.14 o 
  -7   1   3      756.64      776.81     18.74 o 
  -6   1   3      427.27      377.45     12.60 o 
  -5   1   3     1337.44     1345.63     23.06 o 
  -4   1   3      164.80      167.71      5.50 o 
  -3   1   3     1834.52     1764.42     21.73 o 
  -2   1   3      285.11      285.82      8.83 o 
  -1   1   3        1.47       -2.14      2.14 o 
   0   1   3      158.02      186.87      5.33 o 
   1   1   3      778.04      646.23     10.63 o 
   2   1   3        1.60        6.49      2.43 o 
   3   1   3      259.22      312.20      8.98 o 
   4   1   3        5.05        2.80      2.93 o 
   5   1   3       16.47       10.67      3.82 o 
   6   1   3      217.24      209.91     10.81 o 
   7   1   3     2765.32     2620.47     54.81 o 
   8   1   3      383.20      401.12     16.28 o 
   9   1   3      427.93      414.57     21.46 o 
  10   1   3      100.29      110.60     12.31 o 
  11   1   3       18.39       24.61     39.04 o 
 -13   2   3       68.01      106.56     16.98 o 
 -12   2   3      175.14      190.79     16.45 o 
 -11   2   3        4.98       10.66      7.12 o 
 -10   2   3      632.31      591.21     23.80 o 
  -9   2   3       43.38       38.40      7.39 o 
  -8   2   3      329.15      338.15     18.95 o 
  -7   2   3       17.69       17.78      4.47 o 
  -6   2   3      111.04      102.98      8.73 o 
  -5   2   3     1580.10     1537.25     21.66 o 
  -4   2   3      520.84      593.25     11.49 o 
  -3   2   3      743.27      786.44     14.77 o 
  -2   2   3      240.15      225.85      6.91 o 
  -1   2   3       29.30       25.48      3.88 o 
   0   2   3        2.66        2.03      2.07 o 
   1   2   3      546.04      514.73     13.18 o 
   2   2   3     2238.69     2344.24     28.64 o 
   3   2   3     1384.25     1433.55     21.50 o 
   4   2   3        0.79        0.39      3.49 o 
   5   2   3      830.38      806.46     19.63 o 
   6   2   3     1612.10     1593.90     27.52 o 
   7   2   3      167.23      197.06     11.10 o 
   8   2   3      172.12      181.10     12.91 o 
   9   2   3        8.49       20.55      6.51 o 
  10   2   3      126.78      169.85     27.38 o 
 -13   3   3        1.96        3.86      8.25 o 
 -12   3   3      139.01      158.86     15.61 o 
 -11   3   3      357.60      371.78     30.64 o 
 -10   3   3      870.21      811.15     26.38 o 
  -9   3   3      306.57      266.69     16.84 o 
  -8   3   3      451.85      452.32     24.22 o 
  -7   3   3      320.37      350.11     10.17 o 
  -6   3   3       20.68       27.22      3.47 o 
  -5   3   3      145.98      140.84      7.40 o 
  -4   3   3       89.54       72.17      5.19 o 
  -3   3   3      158.59      179.16      7.29 o 
  -2   3   3      117.74      104.07      5.61 o 
  -1   3   3     2287.66     2302.92     27.32 o 
   0   3   3     4058.29     4237.78     51.19 o 
   1   3   3        0.44        2.95      3.69 o 
   2   3   3      439.69      534.71     15.28 o 
   3   3   3      845.15      831.76     15.92 o 
   4   3   3      341.03      344.43     11.25 o 
   5   3   3      117.46      108.77      7.72 o 
   6   3   3      307.64      302.87     18.99 o 
   7   3   3      542.57      572.49     27.47 o 
   8   3   3       18.23       14.18      7.24 o 
   9   3   3        1.52        6.58      9.86 o 
  10   3   3       64.96       88.79     17.62 o 
 -13   4   3      148.48      168.30     16.86 o 
 -12   4   3        2.89       -2.80      6.23 o 
 -11   4   3        1.11       -5.09      5.09 o 
 -10   4   3      107.78      109.53     12.16 o 
  -9   4   3        3.54        3.99      6.22 o 
  -8   4   3      399.07      415.11     19.30 o 
  -7   4   3      601.81      573.00     15.70 o 
  -6   4   3      214.69      185.35      7.48 o 
  -5   4   3      292.71      307.01      9.62 o 
  -4   4   3     6970.76     7607.43     77.23 o 
  -3   4   3        7.59        9.75      3.28 o 
  -2   4   3     2977.53     3279.42     37.95 o 
  -1   4   3      953.95     1036.44     23.41 o 
   0   4   3     5321.56     5514.11     65.59 o 
   1   4   3      864.93      843.23     18.29 o 
   2   4   3       10.47        8.46      4.13 o 
   3   4   3      612.02      594.97     16.92 o 
   4   4   3      690.49      714.81     19.19 o 
   5   4   3        3.10        3.46      4.92 o 
   6   4   3        0.17        9.19      5.73 o 
   7   4   3       69.40       75.92     13.56 o 
   8   4   3      189.63      208.81     17.09 o 
   9   4   3       77.83       92.82     14.57 o 
 -13   5   3      336.75      324.23     29.65 o 
 -12   5   3      699.29      641.36     28.65 o 
 -11   5   3        1.08        5.23      7.49 o 
 -10   5   3      834.48      814.71     26.69 o 
  -9   5   3     1068.28      969.79     28.19 o 
  -8   5   3      780.32      784.15     20.06 o 
  -7   5   3        6.33       13.32      4.65 o 
  -6   5   3      132.47      115.05      7.57 o 
  -5   5   3       74.77       86.40      6.32 o 
  -4   5   3      104.04      126.44      7.31 o 
  -3   5   3      103.77      115.20      9.71 o 
  -2   5   3     7956.65     8572.86     96.63 o 
  -1   5   3      597.12      544.13     14.90 o 
   0   5   3        3.54       16.13      4.52 o 
   1   5   3      101.94       97.95      8.30 o 
   2   5   3      349.96      327.06     14.23 o 
   3   5   3        3.94        5.77      5.73 o 
   4   5   3      274.41      272.72     17.74 o 
   5   5   3      115.92      112.85     11.82 o 
   6   5   3      138.97      133.19     13.70 o 
   7   5   3      367.18      355.89     22.03 o 
   8   5   3      152.95      179.04     16.65 o 
 -13   6   3        0.83       -6.03      7.46 o 
 -12   6   3      186.53      172.89     15.77 o 
 -11   6   3        8.59       15.54      6.83 o 
 -10   6   3      269.79      268.16     18.34 o 
  -9   6   3      295.62      296.55     18.28 o 
  -8   6   3     1247.35     1150.04     25.66 o 
  -7   6   3       87.45       84.99      8.36 o 
  -6   6   3        3.80        3.05      5.44 o 
  -5   6   3       67.95       58.18      5.80 o 
  -4   6   3     1227.32     1185.16     32.59 o 
  -3   6   3       12.20       10.33      3.47 o 
  -2   6   3     1358.24     1350.41     26.25 o 
  -1   6   3      779.80      726.72     18.62 o 
   0   6   3      181.53      185.17     12.77 o 
   1   6   3       42.43       40.34      7.37 o 
   2   6   3       35.28       45.23      6.87 o 
   3   6   3      331.22      344.90     21.69 o 
   4   6   3       61.16       73.87     11.88 o 
   5   6   3      104.65      103.63     12.20 o 
   6   6   3      752.35      780.17     47.84 o 
   7   6   3        2.17       17.99      8.40 o 
 -13   7   3        7.46        4.76      8.53 o 
 -12   7   3      574.84      542.95     28.28 o 
 -11   7   3      309.78      321.99     21.05 o 
 -10   7   3      198.27      182.94     15.54 o 
  -9   7   3       15.98       15.85      6.52 o 
  -8   7   3      524.65      502.94     17.90 o 
  -7   7   3      429.70      441.38     18.03 o 
  -6   7   3      586.37      599.10     17.76 o 
  -5   7   3      708.28      677.42     23.24 o 
  -4   7   3      135.65      132.48     10.05 o 
  -3   7   3     1042.23      946.08     22.32 o 
  -2   7   3       39.41       43.12      6.66 o 
  -1   7   3      632.74      633.19     18.75 o 
   0   7   3      445.33      403.42     16.51 o 
   1   7   3       72.29       77.85      8.26 o 
   2   7   3      122.66      109.47     11.80 o 
   3   7   3      293.42      300.25     19.35 o 
   4   7   3     1296.49     1250.18     37.31 o 
   5   7   3      795.64      795.61     29.98 o 
   6   7   3       99.21      101.91     13.83 o 
 -12   8   3      152.06      152.14     15.96 o 
 -11   8   3       67.38       67.48     11.06 o 
 -10   8   3      141.87      125.02     12.77 o 
  -9   8   3      125.63      111.51     11.77 o 
  -8   8   3        3.93       -4.54      5.06 o 
  -7   8   3       56.58       75.34      8.69 o 
  -6   8   3      266.62      290.38     17.78 o 
  -5   8   3       18.51       21.21      5.56 o 
  -4   8   3      998.25     1014.58     36.69 o 
  -3   8   3        7.71       14.42      5.35 o 
  -2   8   3      234.97      276.79     18.57 o 
  -1   8   3      258.34      233.78     13.98 o 
   0   8   3      244.80      258.66     18.37 o 
   1   8   3      158.70      161.90     14.59 o 
   2   8   3      210.56      190.26     16.07 o 
   3   8   3      124.54      141.12     14.28 o 
   4   8   3      390.47      383.96     23.69 o 
   5   8   3      193.94      203.97     22.76 o 
 -12   9   3       30.19       29.21      9.37 o 
 -11   9   3       42.45       58.81     14.30 o 
 -10   9   3      218.11      219.12     17.21 o 
  -9   9   3      830.60      813.65     30.32 o 
  -8   9   3      358.59      319.26     20.20 o 
  -7   9   3       15.26        8.31      6.30 o 
  -6   9   3      525.47      510.66     24.66 o 
  -5   9   3     2253.42     2140.74     51.79 o 
  -4   9   3        1.56       10.17      5.22 o 
  -3   9   3        5.21        8.34      5.35 o 
  -2   9   3     1112.38     1057.00     26.67 o 
  -1   9   3        7.39        9.41      6.24 o 
   0   9   3      137.36      123.66     13.34 o 
   1   9   3      205.61      203.84     17.27 o 
   2   9   3      670.95      695.14     30.52 o 
   3   9   3      114.75      101.88     13.21 o 
 -11  10   3      297.23      339.38     27.22 o 
 -10  10   3       37.06       27.45     10.01 o 
  -9  10   3       89.74      104.85     21.91 o 
  -8  10   3       72.89       79.15     16.42 o 
  -7  10   3        0.96        7.61      6.92 o 
  -6  10   3      384.23      409.87     23.70 o 
  -5  10   3      576.37      601.26     27.52 o 
  -4  10   3      109.68      105.68     12.36 o 
  -3  10   3      263.90      252.30     15.63 o 
  -2  10   3      108.51      132.29     13.72 o 
  -1  10   3      120.53      109.68     12.92 o 
   0  10   3      217.58      213.04     18.22 o 
   1  10   3       11.28       27.85      9.08 o 
   2  10   3       38.65       57.46     18.04 o 
  -9  11   3        9.34       17.26      8.01 o 
  -8  11   3      505.03      539.18     28.18 o 
  -7  11   3      412.38      401.00     24.12 o 
  -6  11   3      136.08      189.43     18.90 o 
  -5  11   3       92.42      101.71     15.72 o 
  -4  11   3        2.21       11.93     13.88 o 
  -3  11   3      280.04      282.35     24.50 o 
  -2  11   3       34.30       33.28      9.88 o 
  -1  11   3       53.44       54.88     11.83 o 
  -6  12   3       85.82      113.57     14.57 o 
  -5  12   3       42.96       67.18     13.76 o 
   2 -13   4       50.14       77.27     15.94 o 
   3 -13   4      151.64      146.82     24.61 o 
   4 -13   4      464.71      417.95     39.08 o 
   5 -13   4      693.06      630.19     46.36 o 
   6 -13   4        5.04       21.13     14.92 o 
   7 -13   4      227.22      266.36     34.42 o 
   8 -13   4      212.46      196.77     21.55 o 
  -1 -12   4        9.47       16.43      9.64 o 
   0 -12   4      166.26      175.01     17.21 o 
   1 -12   4      112.68       99.44     12.81 o 
   2 -12   4      263.44      264.52     19.34 o 
   3 -12   4        2.34        9.22      8.11 o 
   4 -12   4       65.00       72.76     15.70 o 
   5 -12   4      529.05      528.99     40.82 o 
   6 -12   4       33.11       39.15     14.24 o 
   7 -12   4      165.20      137.22     16.37 o 
   8 -12   4      169.22      156.89     18.10 o 
   9 -12   4      183.88      168.48     16.51 o 
  10 -12   4       41.20       35.15     11.76 o 
  -3 -11   4        2.78        6.99      9.71 o 
  -2 -11   4     1060.87     1036.14     34.47 o 
  -1 -11   4      149.73      159.60     15.21 o 
   0 -11   4       52.09       49.00     17.14 o 
   1 -11   4        2.44       -3.18      6.20 o 
   2 -11   4       26.85       24.52      7.89 o 
   3 -11   4      512.73      522.55     23.57 o 
   4 -11   4       19.76       26.18     10.49 o 
   5 -11   4      132.04      104.28     15.96 o 
   6 -11   4      217.58      233.79     16.55 o 
   7 -11   4      204.95      209.41     16.12 o 
   8 -11   4      387.68      406.49     23.01 o 
   9 -11   4        2.19        4.80      6.77 o 
  10 -11   4      234.41      265.17     20.43 o 
  11 -11   4      161.43      171.29     17.08 o 
  -4 -10   4      191.78      161.97     27.16 o 
  -3 -10   4       70.16       78.46     10.80 o 
  -2 -10   4        1.67       -0.69      5.75 o 
  -1 -10   4       50.25       29.50      8.31 o 
   0 -10   4      488.98      476.67     28.18 o 
   1 -10   4       18.37       16.11      6.50 o 
   2 -10   4        2.93       11.26      6.22 o 
   3 -10   4      213.49      229.39     15.77 o 
   4 -10   4      651.76      687.28     18.30 o 
   5 -10   4       40.58       50.57      9.70 o 
   6 -10   4     1261.53     1256.32     32.80 o 
   7 -10   4      295.11      287.46     18.36 o 
   8 -10   4      477.38      547.82     25.91 o 
   9 -10   4      249.88      269.04     19.01 o 
  10 -10   4      450.98      466.99     25.94 o 
  11 -10   4     1115.51     1000.60     38.97 o 
  12 -10   4      125.55      149.45     34.31 o 
  -6  -9   4      140.37      124.42     31.61 o 
  -5  -9   4      275.64      265.53     24.09 o 
  -4  -9   4      119.04      143.38     14.95 o 
  -3  -9   4        5.57        8.61      6.40 o 
  -2  -9   4      442.30      446.75     23.89 o 
  -1  -9   4      116.73      138.98     12.84 o 
   0  -9   4      451.72      405.53     20.90 o 
   1  -9   4      331.04      357.17     15.47 o 
   2  -9   4     2850.98     2792.13     55.04 o 
   3  -9   4      827.91      815.70     18.62 o 
   4  -9   4        7.91       11.42      4.28 o 
   5  -9   4      190.40      195.78     21.17 o 
   6  -9   4      182.37      176.04     13.63 o 
   7  -9   4      325.54      345.36     19.80 o 
   8  -9   4       36.25       44.57      8.42 o 
   9  -9   4      325.77      347.88     26.90 o 
  10  -9   4      458.02      437.10     24.19 o 
  11  -9   4       68.15       78.65     11.40 o 
  12  -9   4      173.75      212.04     21.32 o 
  -7  -8   4      384.92      386.05     30.72 o 
  -6  -8   4      194.72      186.73     23.13 o 
  -5  -8   4       29.54       35.95     10.63 o 
  -4  -8   4        2.27       -3.93      5.07 o 
  -3  -8   4       59.56       59.47      9.10 o 
  -2  -8   4       11.12       10.15      5.29 o 
  -1  -8   4        3.01        7.79      4.73 o 
   0  -8   4     1330.88     1251.13     45.75 o 
   1  -8   4     1342.12     1330.15     22.93 o 
   2  -8   4     2590.46     2444.68     34.26 o 
   3  -8   4       66.15       69.00      6.37 o 
   4  -8   4      608.07      610.89     14.73 o 
   5  -8   4     2011.80     1972.04     33.64 o 
   6  -8   4      902.83      848.43     24.46 o 
   7  -8   4      100.34      109.65     11.14 o 
   8  -8   4      157.54      156.07     13.69 o 
   9  -8   4      590.60      568.97     36.10 o 
  10  -8   4      184.97      184.86     15.61 o 
  11  -8   4      305.80      320.68     21.31 o 
  12  -8   4      640.86      665.67     37.43 o 
  -8  -7   4      416.56      392.75     31.11 o 
  -7  -7   4      139.88      184.53     20.80 o 
  -6  -7   4       44.30       33.85      9.90 o 
  -5  -7   4       42.16       43.69     15.06 o 
  -4  -7   4      758.63      723.27     21.32 o 
  -3  -7   4      435.54      424.97     17.86 o 
  -2  -7   4     2965.58     2914.06     45.50 o 
  -1  -7   4     1367.10     1320.17     26.99 o 
   0  -7   4      588.46      556.09     12.69 o 
   1  -7   4      171.01      213.55      9.45 o 
   2  -7   4      595.38      566.94     13.44 o 
   3  -7   4      813.55      792.19     16.33 o 
   4  -7   4     2623.62     2638.53     39.19 o 
   5  -7   4      904.40      907.82     17.33 o 
   6  -7   4      865.61      818.68     33.86 o 
   7  -7   4        5.90       11.61      5.55 o 
   8  -7   4       38.97       44.49      8.12 o 
   9  -7   4       36.31       46.67      8.39 o 
  10  -7   4      643.28      603.75     31.43 o 
  11  -7   4       16.75       10.97      9.61 o 
  12  -7   4      389.42      395.02     28.30 o 
  13  -7   4      436.08      407.44     30.57 o 
  -9  -6   4       67.24       86.41     18.66 o 
  -8  -6   4      797.97      717.25     38.54 o 
  -7  -6   4      212.50      212.40     20.81 o 
  -6  -6   4       74.85       75.34     10.05 o 
  -5  -6   4       71.00       62.77      7.83 o 
  -4  -6   4      121.73      120.75     10.02 o 
  -3  -6   4     2366.81     2261.01     37.80 o 
  -2  -6   4       99.15      119.58      9.19 o 
  -1  -6   4     1179.17     1097.82     22.62 o 
   0  -6   4      832.63      859.46     15.72 o 
   1  -6   4        1.77        0.80      2.69 o 
   2  -6   4        4.55        3.91      3.27 o 
   3  -6   4      631.30      610.72     13.08 o 
   4  -6   4      695.16      688.38     14.23 o 
   5  -6   4      423.87      451.51     11.41 o 
   6  -6   4      895.37      910.31     19.25 o 
   7  -6   4      222.77      239.79     19.02 o 
   8  -6   4      392.92      400.92     19.37 o 
   9  -6   4       34.84       53.06      8.56 o 
  10  -6   4      212.90      253.67     17.69 o 
  11  -6   4      126.69      124.65     12.91 o 
  12  -6   4       77.92       87.66     16.88 o 
  13  -6   4        2.66       44.40     19.21 o 
  -9  -5   4      222.80      254.27     22.71 o 
  -8  -5   4       98.40       92.89     11.28 o 
  -7  -5   4      166.99      175.18     14.98 o 
  -6  -5   4      127.64      119.06     12.18 o 
  -5  -5   4      325.24      312.80     15.31 o 
  -4  -5   4      360.98      352.79     18.47 o 
  -3  -5   4      859.50      833.55     19.75 o 
  -2  -5   4      398.58      371.04     13.26 o 
  -1  -5   4      175.59      188.02      6.40 o 
   0  -5   4      432.24      431.84     10.13 o 
   2  -5   4      675.24      639.23     13.80 o 
   3  -5   4       11.77        9.86      3.03 o 
   4  -5   4     2153.72     2128.72     27.39 o 
   5  -5   4      230.24      205.22      7.25 o 
   6  -5   4        3.75       13.76      3.01 o 
   7  -5   4      317.26      306.73     12.51 o 
   8  -5   4      250.86      258.82     13.40 o 
   9  -5   4        1.59        5.59      5.67 o 
  10  -5   4       13.62        7.59      6.41 o 
  11  -5   4      192.51      186.50     18.39 o 
  12  -5   4      422.98      454.01     29.94 o 
  13  -5   4      131.93      124.84     17.86 o 
 -10  -4   4       56.08       48.27      9.83 o 
  -9  -4   4      495.64      524.75     27.16 o 
  -8  -4   4      139.20      142.17     13.65 o 
  -7  -4   4      257.78      217.84     16.01 o 
  -6  -4   4       98.14      101.32     12.33 o 
  -5  -4   4      359.37      368.93     14.43 o 
  -4  -4   4      989.84      982.18     21.22 o 
  -3  -4   4      112.77      133.41      8.55 o 
  -2  -4   4     1213.32     1158.43     21.51 o 
  -1  -4   4     1265.88     1343.00     19.10 o 
   0  -4   4       93.97      101.21      5.55 o 
   1  -4   4      764.54      904.55     14.55 o 
   2  -4   4     1202.03     1280.94     23.92 o 
   3  -4   4     3760.02     4256.59     51.16 o 
   4  -4   4      619.74      637.40     11.49 o 
   5  -4   4      180.88      155.12      9.92 o 
   6  -4   4     2181.43     2206.29     29.84 o 
   7  -4   4     1270.55     1254.15     24.48 o 
   8  -4   4       90.35      108.92     10.08 o 
   9  -4   4      455.04      464.34     24.75 o 
  10  -4   4     1301.92     1293.11     33.91 o 
  11  -4   4      198.79      223.16     19.77 o 
  12  -4   4       53.63       85.86     18.55 o 
 -11  -3   4      115.59      147.23     16.10 o 
 -10  -3   4      103.31       98.94     12.21 o 
  -9  -3   4        2.86       17.52      7.06 o 
  -8  -3   4      194.52      181.87     15.38 o 
  -7  -3   4      150.64      156.82     15.59 o 
  -6  -3   4      392.61      387.59     19.14 o 
  -5  -3   4      790.81      946.51     19.41 o 
  -4  -3   4      319.71      343.43      9.31 o 
  -3  -3   4      422.61      350.64      8.75 o 
  -2  -3   4      470.33      470.92      9.69 o 
  -1  -3   4      903.49     1048.67     15.62 o 
   0  -3   4      787.49      886.30     13.80 o 
   1  -3   4      232.28      232.57      6.53 o 
   2  -3   4      488.84      500.54     11.54 o 
   3  -3   4     6297.09     6621.19     72.88 o 
   4  -3   4     6565.06     6828.77     68.64 o 
   5  -3   4      496.16      525.98     11.68 o 
   6  -3   4       28.77       21.98      3.95 o 
   7  -3   4      341.62      356.53     12.78 o 
   8  -3   4      138.36      151.61     11.95 o 
   9  -3   4       46.00       59.95      8.14 o 
  10  -3   4       69.71       76.09      8.78 o 
  11  -3   4      168.72      184.68     18.09 o 
  12  -3   4      102.65      110.40     15.06 o 
 -11  -2   4      111.20      164.91     44.50 o 
 -10  -2   4      436.67      435.76     24.52 o 
  -9  -2   4      740.96      609.65     29.39 o 
  -8  -2   4      588.88      520.91     25.88 o 
  -7  -2   4      449.71      449.54     20.95 o 
  -6  -2   4       90.31      101.48      8.08 o 
  -5  -2   4      282.64      295.46      9.66 o 
  -4  -2   4     1237.31     1265.25     19.51 o 
  -3  -2   4    14526.28    15543.20    144.19 o 
  -2  -2   4      498.46      518.16     10.06 o 
  -1  -2   4      468.89      443.11     10.51 o 
   0  -2   4      820.64      745.56     11.70 o 
   1  -2   4     4277.93     4240.67     43.00 o 
   2  -2   4     2854.23     3011.77     32.71 o 
   3  -2   4       16.24       33.80      3.20 o 
   4  -2   4     4287.67     4501.16     48.48 o 
   5  -2   4     1312.59     1323.33     20.91 o 
   6  -2   4        0.55        2.94      3.23 o 
   7  -2   4      356.49      357.90     12.63 o 
   8  -2   4      583.87      563.05     16.18 o 
   9  -2   4        2.73       -2.18      4.33 o 
  10  -2   4      314.65      321.24     23.26 o 
  11  -2   4      529.47      507.25     29.22 o 
  12  -2   4       53.60       78.74     29.85 o 
 -12  -1   4      115.23      161.36     23.64 o 
 -11  -1   4        9.54       23.46     10.13 o 
 -10  -1   4      513.35      521.66     25.75 o 
  -9  -1   4      240.96      276.45     28.70 o 
  -8  -1   4      291.86      259.54     13.92 o 
  -7  -1   4      884.67      936.37     31.66 o 
  -6  -1   4      994.50      902.78     20.12 o 
  -5  -1   4     3237.04     3224.70     43.92 o 
  -4  -1   4      689.27      708.42     15.50 o 
  -3  -1   4     3851.96     4096.54     43.50 o 
  -2  -1   4     1612.86     1561.02     19.94 o 
  -1  -1   4     2198.19     2228.29     25.40 o 
   0  -1   4      153.82      127.06      4.70 o 
   1  -1   4      914.26      949.51     15.51 o 
   2  -1   4     2230.51     2396.99     27.48 o 
   3  -1   4        7.55       11.12      2.86 o 
   4  -1   4     4241.08     4651.16     50.77 o 
   5  -1   4     1251.10     1271.38     21.01 o 
   6  -1   4       33.93       35.85      5.22 o 
   7  -1   4      109.70      103.68      8.33 o 
   8  -1   4        5.58       15.04      5.02 o 
   9  -1   4      158.90      168.38     10.92 o 
  10  -1   4       14.50       14.35      6.79 o 
  11  -1   4        0.57        7.04      7.54 o 
  12  -1   4        9.94        8.57     17.19 o 
 -12   0   4      235.25      230.89     23.00 o 
 -11   0   4      678.32      620.94     34.85 o 
 -10   0   4        0.77        7.33      7.10 o 
  -9   0   4      519.86      496.09     18.53 o 
  -8   0   4       43.24       60.98      8.58 o 
  -7   0   4       22.93       26.69      6.85 o 
  -6   0   4      992.68      908.83     22.98 o 
  -5   0   4     5255.47     5230.66     63.16 o 
  -4   0   4      816.06      823.25     16.78 o 
  -3   0   4       58.08       75.96      4.32 o 
  -2   0   4     2898.96     2883.96     31.88 o 
  -1   0   4     1936.43     1810.61     21.72 o 
   0   0   4      268.06      315.56     12.79 o 
   1   0   4      313.90      313.67      8.80 o 
   2   0   4      117.58      106.56      5.16 o 
   3   0   4     3622.52     3679.97     44.65 o 
   4   0   4     1969.01     2230.19     33.94 o 
   5   0   4     1495.65     1375.23     22.97 o 
   6   0   4      858.28      868.51     18.63 o 
   7   0   4      146.33      154.48      9.96 o 
   8   0   4      122.04      118.77      9.12 o 
   9   0   4      653.62      666.40     21.23 o 
  10   0   4      807.23      807.20     23.86 o 
  11   0   4      214.29      225.19     21.40 o 
 -12   1   4        8.61       10.06      8.40 o 
 -11   1   4      561.07      583.33     33.70 o 
 -10   1   4      168.75      184.44     15.16 o 
  -9   1   4      281.06      260.82     14.32 o 
  -8   1   4      117.90      125.13     12.30 o 
  -7   1   4      516.38      525.33     15.49 o 
  -6   1   4      280.88      246.46     11.59 o 
  -5   1   4       49.65       55.79      5.98 o 
  -4   1   4      431.64      411.88      9.18 o 
  -3   1   4     3451.86     3591.43     39.35 o 
  -2   1   4       11.59        5.97      2.72 o 
  -1   1   4      147.73      172.92      5.78 o 
   0   1   4        5.40        1.13      1.94 o 
   1   1   4     1208.15     1214.00     16.85 o 
   2   1   4      430.35      439.23      9.78 o 
   3   1   4     3009.91     3017.93     36.33 o 
   4   1   4        4.56       14.90      3.48 o 
   5   1   4        5.74       14.47      5.11 o 
   6   1   4       67.61       55.31      7.23 o 
   7   1   4      423.26      426.68     17.45 o 
   8   1   4      572.31      558.33     19.97 o 
   9   1   4      312.21      352.15     18.28 o 
  10   1   4        3.56       11.85     13.58 o 
  11   1   4      135.77      163.44     40.08 o 
 -13   2   4       24.89       29.75     12.10 o 
 -12   2   4       86.42      122.84     13.89 o 
 -11   2   4      212.52      224.23     17.32 o 
 -10   2   4      415.47      392.22     21.74 o 
  -9   2   4      481.11      479.21     22.31 o 
  -8   2   4       86.64       93.21      8.00 o 
  -7   2   4      169.79      181.71     13.00 o 
  -6   2   4       61.93       42.50      5.26 o 
  -5   2   4     1417.62     1375.30     20.52 o 
  -4   2   4       96.03       98.19      5.86 o 
  -3   2   4      121.11      185.09      7.85 o 
  -2   2   4      454.95      481.15     10.18 o 
  -1   2   4        0.08        4.02      2.42 o 
   0   2   4     1212.34     1215.97     21.10 o 
   1   2   4     3276.86     3510.54     39.16 o 
   2   2   4      915.55      995.07     16.52 o 
   3   2   4      329.81      388.48     12.19 o 
   4   2   4      275.69      275.45     10.46 o 
   5   2   4      156.75      156.84      9.70 o 
   6   2   4      327.58      317.98     14.98 o 
   7   2   4       70.43       81.20      7.79 o 
   8   2   4      997.56      963.64     33.41 o 
   9   2   4       15.45       57.78     32.42 o 
  10   2   4        1.95       15.98      9.62 o 
 -13   3   4      171.08      221.78     19.41 o 
 -12   3   4      548.73      519.52     30.88 o 
 -11   3   4       73.14       56.69      9.24 o 
 -10   3   4       99.21      116.70     12.29 o 
  -9   3   4        9.17       13.73      6.11 o 
  -8   3   4      303.03      289.89     16.87 o 
  -7   3   4      196.97      211.24     10.39 o 
  -6   3   4       39.75       34.34      4.24 o 
  -5   3   4     2837.59     3093.40     37.74 o 
  -4   3   4      863.65      850.91     15.52 o 
  -3   3   4     1195.65     1227.76     25.28 o 
  -2   3   4     2389.52     2470.77     30.32 o 
  -1   3   4     1588.01     1592.88     21.56 o 
   0   3   4      751.66      809.46     13.80 o 
   1   3   4     1010.07     1046.20     16.71 o 
   2   3   4     1050.65     1085.66     22.13 o 
   3   3   4      347.35      306.79     13.35 o 
   4   3   4      119.20      129.74     10.56 o 
   5   3   4       50.32       53.37      7.33 o 
   6   3   4      941.85      970.74     24.12 o 
   7   3   4      135.88      149.78     13.60 o 
   8   3   4        3.18        8.28      6.27 o 
   9   3   4      403.00      410.83     24.15 o 
 -13   4   4       11.59       23.41      9.46 o 
 -12   4   4       83.45       92.94     12.19 o 
 -11   4   4      458.19      477.24     25.09 o 
 -10   4   4        2.78        8.88      6.37 o 
  -9   4   4      354.31      345.15     21.05 o 
  -8   4   4      330.08      320.43     32.46 o 
  -7   4   4       32.38       42.10      4.55 o 
  -6   4   4      254.14      245.62      9.51 o 
  -5   4   4     1019.44      962.97     25.54 o 
  -4   4   4     2113.62     2000.84     27.99 o 
  -3   4   4       13.04       11.08      3.32 o 
  -2   4   4     1272.78     1381.57     20.71 o 
  -1   4   4     1655.66     1681.85     27.83 o 
   0   4   4     1329.08     1265.79     23.40 o 
   1   4   4      258.59      290.21     14.09 o 
   2   4   4        7.23       11.31      4.52 o 
   3   4   4      444.90      434.87     15.65 o 
   4   4   4       12.88       15.36      5.47 o 
   5   4   4        5.83       15.16      5.16 o 
   6   4   4     1864.84     1852.61     42.56 o 
   7   4   4      130.82      141.28     13.69 o 
   8   4   4        1.26       -5.28      7.47 o 
 -13   5   4      243.06      269.85     21.33 o 
 -12   5   4        7.05        2.16      7.07 o 
 -11   5   4      376.90      348.44     21.61 o 
 -10   5   4      535.98      515.42     24.91 o 
  -9   5   4       48.97       54.51      8.79 o 
  -8   5   4       45.00       45.87      9.31 o 
  -7   5   4      271.22      239.28     13.82 o 
  -6   5   4     1022.53      937.91     18.48 o 
  -5   5   4      889.61      926.45     18.34 o 
  -4   5   4     2325.81     2345.49     32.22 o 
  -3   5   4     1031.31     1064.91     18.88 o 
  -2   5   4      151.16      158.44     10.02 o 
  -1   5   4      189.46      227.28     11.65 o 
   0   5   4      625.20      602.87     16.60 o 
   1   5   4        2.40        9.05      4.19 o 
   2   5   4       67.63       68.75      7.73 o 
   3   5   4       72.81       89.25      8.65 o 
   4   5   4       19.97       18.84      5.95 o 
   5   5   4        0.79        4.69      5.94 o 
   6   5   4      755.41      757.79     29.82 o 
   7   5   4      504.77      484.59     45.65 o 
   8   5   4       37.85       50.27     13.32 o 
 -13   6   4       13.93       12.11      9.30 o 
 -12   6   4        0.95       -0.52      6.97 o 
 -11   6   4      401.24      407.31     23.71 o 
 -10   6   4     1473.64     1368.97     39.82 o 
  -9   6   4      421.87      392.17     21.18 o 
  -8   6   4      357.71      331.15     18.57 o 
  -7   6   4      159.09      158.98     11.16 o 
  -6   6   4      752.07      748.13     20.11 o 
  -5   6   4      369.03      377.65     12.93 o 
  -4   6   4       30.89       40.27      5.44 o 
  -3   6   4      308.00      317.69     19.14 o 
  -2   6   4     1749.06     1632.36     30.19 o 
  -1   6   4       92.55       86.88      8.39 o 
   0   6   4       39.80       48.89      6.82 o 
   1   6   4      281.66      285.95     14.80 o 
   2   6   4      724.62      753.13     21.19 o 
   3   6   4        2.18        8.02      5.60 o 
   4   6   4      171.30      170.63     15.09 o 
   5   6   4      623.64      655.30     30.22 o 
   6   6   4       40.08       43.70     11.95 o 
   7   6   4       14.31       31.67     14.33 o 
 -12   7   4       73.66      108.78     13.28 o 
 -11   7   4       34.08       34.63      9.60 o 
 -10   7   4        4.30        8.80      9.67 o 
  -9   7   4      358.74      333.11     19.85 o 
  -8   7   4      924.52      881.21     23.80 o 
  -7   7   4      185.05      172.21     12.02 o 
  -6   7   4       38.67       38.08      7.63 o 
  -5   7   4      728.29      729.44     19.78 o 
  -4   7   4     1003.61      934.23     22.88 o 
  -3   7   4       75.80       70.60      8.06 o 
  -2   7   4      518.66      490.03     18.47 o 
  -1   7   4      923.81      916.16     23.22 o 
   0   7   4      393.46      365.71     16.88 o 
   1   7   4       54.39       72.43      8.65 o 
   2   7   4     1325.37     1311.34     45.06 o 
   3   7   4     1144.95     1115.65     32.72 o 
   4   7   4        7.69       15.53     12.01 o 
   5   7   4       33.84       39.56     11.16 o 
 -12   8   4        2.38       18.11      9.10 o 
 -11   8   4      203.90      187.59     19.87 o 
 -10   8   4       20.05       24.83      7.18 o 
  -9   8   4       12.81        7.93      6.08 o 
  -8   8   4      153.54      156.65     12.07 o 
  -7   8   4      173.29      178.37     18.91 o 
  -6   8   4      307.03      301.37     18.47 o 
  -5   8   4        0.98       12.54      5.26 o 
  -4   8   4       89.59      126.55     10.76 o 
  -3   8   4      446.12      486.69     19.69 o 
  -2   8   4        5.81        6.88      5.19 o 
  -1   8   4       75.99       99.44      9.76 o 
   0   8   4      181.39      191.41     13.23 o 
   1   8   4       16.78       19.61      6.66 o 
   2   8   4       27.46       33.68      9.14 o 
   3   8   4      446.31      458.52     32.58 o 
   4   8   4       97.79      121.32     17.84 o 
 -11   9   4      292.96      292.44     20.80 o 
 -10   9   4      441.59      412.58     31.57 o 
  -9   9   4       53.81      105.21     28.26 o 
  -8   9   4      155.16      157.76     15.30 o 
  -7   9   4       81.93       75.39     12.29 o 
  -6   9   4       45.62       42.39      8.31 o 
  -5   9   4      167.85      164.16     14.43 o 
  -4   9   4       19.70       35.29      8.23 o 
  -3   9   4      882.02      816.65     23.68 o 
  -2   9   4      262.57      283.42     16.61 o 
  -1   9   4       49.29       72.17     26.82 o 
   0   9   4      378.35      352.23     22.12 o 
   1   9   4      337.24      317.75     26.56 o 
   2   9   4       35.89       58.16     13.15 o 
   3   9   4       79.23       99.16     32.17 o 
 -10  10   4      242.27      277.26     24.13 o 
  -9  10   4      303.66      286.35     30.22 o 
  -8  10   4        7.53       11.12      7.09 o 
  -7  10   4      119.82      138.91     14.24 o 
  -6  10   4      311.99      312.85     23.87 o 
  -5  10   4      564.31      562.56     26.87 o 
  -4  10   4      433.18      456.14     24.50 o 
  -3  10   4       91.97      109.70     24.74 o 
  -2  10   4      403.94      422.85     24.52 o 
  -1  10   4        9.07       10.20      7.85 o 
   0  10   4        1.73        2.82      9.17 o 
   1  10   4       12.03       11.48     10.48 o 
  -8  11   4      179.11      206.68     18.24 o 
  -7  11   4      115.44      117.04     14.38 o 
  -6  11   4       14.88       24.78      8.96 o 
  -5  11   4      287.48      286.12     20.82 o 
  -4  11   4       29.78       30.87     12.17 o 
  -3  11   4       70.85       51.39     18.33 o 
  -2  11   4      228.81      229.82     24.06 o 
   2 -13   5      101.95      106.31     19.92 o 
   3 -13   5      579.34      533.31     61.12 o 
   4 -13   5       63.53       77.96     18.41 o 
   5 -13   5       15.84       -3.46     27.21 o 
   6 -13   5      239.88      316.93     69.26 o 
   7 -13   5      136.96      138.76     23.95 o 
   8 -13   5       17.84       33.75     12.33 o 
  -1 -12   5       56.61       57.88     12.36 o 
   0 -12   5      436.21      452.14     25.90 o 
   1 -12   5       68.36       66.40     10.27 o 
   2 -12   5       13.35       22.58      9.82 o 
   3 -12   5      176.97      186.26     19.73 o 
   4 -12   5      588.00      633.49     43.95 o 
   5 -12   5       54.36       34.73     13.90 o 
   6 -12   5      169.28      135.18     21.63 o 
   7 -12   5       30.48       24.46      8.51 o 
   8 -12   5       17.40       22.76      8.89 o 
   9 -12   5        6.66       16.70      9.77 o 
  10 -12   5       19.92       30.55      9.30 o 
  -3 -11   5      321.92      318.14     22.94 o 
  -2 -11   5      124.96      162.69     18.57 o 
  -1 -11   5      846.90      911.31     30.79 o 
   0 -11   5      130.93      163.88     15.12 o 
   1 -11   5       13.65       18.72      6.96 o 
   2 -11   5       21.20       37.43      8.41 o 
   3 -11   5       26.96       32.84      9.09 o 
   4 -11   5       34.29       40.65     20.27 o 
   5 -11   5      137.83      147.46     13.38 o 
   6 -11   5       40.50       60.66      8.87 o 
   7 -11   5       31.88       39.08      8.70 o 
   8 -11   5      530.22      549.08     26.95 o 
   9 -11   5      571.85      574.72     31.17 o 
  10 -11   5      108.07      108.08     12.76 o 
  11 -11   5       44.71       60.89     11.49 o 
  -4 -10   5       55.33       59.16     13.96 o 
  -3 -10   5       73.44       63.72     12.69 o 
  -2 -10   5      164.46      155.45     14.34 o 
  -1 -10   5      560.92      548.07     24.80 o 
   0 -10   5      315.80      338.54     20.34 o 
   1 -10   5      323.23      351.84     20.10 o 
   2 -10   5      629.68      609.01     19.98 o 
   3 -10   5        2.46       12.36      6.09 o 
   4 -10   5        1.05       11.40      5.37 o 
   5 -10   5      482.94      511.06     22.98 o 
   6 -10   5       80.89       92.42     15.05 o 
   7 -10   5      112.61       96.13     11.46 o 
   8 -10   5      293.98      296.66     19.33 o 
   9 -10   5      566.74      582.80     27.68 o 
  10 -10   5     1046.71     1042.49     42.60 o 
  11 -10   5        4.40       18.44      8.12 o 
  12 -10   5      125.91      156.56     16.88 o 
  -6  -9   5       50.67       63.69     14.46 o 
  -5  -9   5       85.56      101.11     27.07 o 
  -4  -9   5      614.86      599.24     28.55 o 
  -3  -9   5     1212.96     1130.17     38.62 o 
  -2  -9   5       15.23       23.20      7.21 o 
  -1  -9   5      623.22      627.92     20.43 o 
   0  -9   5     1680.36     1615.52     45.35 o 
   1  -9   5      450.33      477.93     17.61 o 
   2  -9   5      230.29      252.99     16.33 o 
   3  -9   5      910.63      862.65     19.26 o 
   4  -9   5     3071.76     2936.22     58.65 o 
   5  -9   5       21.27       15.82      6.06 o 
   6  -9   5      133.24      134.42     12.36 o 
   7  -9   5      731.22      736.55     24.68 o 
   8  -9   5      281.85      299.99     19.25 o 
   9  -9   5        6.79        5.96      7.41 o 
  10  -9   5      727.14      701.73     28.14 o 
  11  -9   5      230.52      211.94     29.06 o 
  12  -9   5       98.99       89.72     13.54 o 
  -7  -8   5       46.01       46.98     16.74 o 
  -6  -8   5       35.41       57.37     15.86 o 
  -5  -8   5       44.46       43.47     10.31 o 
  -4  -8   5       77.65       77.35     10.55 o 
  -3  -8   5      145.86      135.32     13.75 o 
  -2  -8   5      183.79      184.11     12.43 o 
  -1  -8   5     3317.15     3101.96     62.43 o 
   0  -8   5      561.67      522.02     16.79 o 
   1  -8   5      164.37      152.17      8.60 o 
   2  -8   5      781.06      789.75     17.18 o 
   3  -8   5      181.71      209.18     14.15 o 
   4  -8   5      804.99      776.05     16.72 o 
   5  -8   5      841.84      799.19     21.50 o 
   6  -8   5       62.81       68.89      8.92 o 
   7  -8   5      183.11      184.06     14.29 o 
   8  -8   5      228.64      235.08     18.87 o 
   9  -8   5        4.23       -0.13      6.06 o 
  10  -8   5       22.93       16.99     11.17 o 
  11  -8   5      383.38      393.72     24.41 o 
  12  -8   5      263.34      232.36     27.59 o 
  -8  -7   5       12.06       27.46     11.43 o 
  -7  -7   5      101.96      120.42     16.94 o 
  -6  -7   5      660.72      689.35     36.01 o 
  -5  -7   5      369.21      399.20     22.01 o 
  -4  -7   5       43.93       38.35      7.95 o 
  -3  -7   5      178.63      178.75     12.07 o 
  -2  -7   5      998.84      909.71     23.16 o 
  -1  -7   5      355.51      363.59     15.40 o 
   0  -7   5      247.61      266.81      9.86 o 
   1  -7   5      170.21      139.93      8.10 o 
   2  -7   5     1716.83     1735.97     26.27 o 
   3  -7   5      112.89      101.67      6.91 o 
   4  -7   5       93.05      100.15      9.02 o 
   5  -7   5      188.00      219.08     13.63 o 
   6  -7   5       20.39       23.74      6.17 o 
   7  -7   5      265.97      238.33     15.59 o 
   8  -7   5      370.94      371.54     20.01 o 
   9  -7   5        3.66        6.63      5.74 o 
  10  -7   5       37.78       43.03      8.47 o 
  11  -7   5      251.17      243.20     18.58 o 
  12  -7   5      561.50      573.92     34.77 o 
  -9  -6   5      170.10      132.92     23.10 o 
  -8  -6   5      365.36      405.13     25.15 o 
  -7  -6   5       23.47       29.31      9.12 o 
  -6  -6   5      131.59      139.12     28.56 o 
  -5  -6   5      281.51      272.43     17.85 o 
  -4  -6   5      679.71      643.49     19.10 o 
  -3  -6   5      452.10      422.58     21.81 o 
  -2  -6   5       98.91       98.36      9.23 o 
  -1  -6   5      604.21      597.45     12.32 o 
   0  -6   5       67.15       76.69      5.69 o 
   1  -6   5      386.82      418.69     12.73 o 
   2  -6   5      352.52      376.66     10.79 o 
   3  -6   5     1305.31     1302.98     22.40 o 
   4  -6   5       32.75       41.07      3.57 o 
   5  -6   5     1049.14     1012.38     27.08 o 
   6  -6   5      701.19      655.85     42.63 o 
   7  -6   5       40.23       41.94      7.52 o 
   8  -6   5      582.20      554.96     25.10 o 
   9  -6   5       12.52       16.59      6.84 o 
  10  -6   5      603.41      546.39     25.58 o 
  11  -6   5        6.97        6.76      6.51 o 
  12  -6   5       91.85      104.66     15.13 o 
  -9  -5   5       34.74       61.49     10.93 o 
  -8  -5   5      530.07      526.97     27.16 o 
  -7  -5   5      155.79      154.86     14.22 o 
  -6  -5   5      203.30      179.22     14.51 o 
  -5  -5   5        1.07        3.03      3.86 o 
  -4  -5   5      109.53      104.35      8.68 o 
  -3  -5   5      904.92      840.57     20.00 o 
  -2  -5   5       48.99       45.62      5.88 o 
  -1  -5   5      160.61      146.70      6.49 o 
   0  -5   5      217.17      197.34      9.87 o 
   1  -5   5     2030.76     1922.64     25.92 o 
   2  -5   5       19.87       24.78      3.22 o 
   3  -5   5      181.24      252.74     10.80 o 
   4  -5   5      581.21      505.93     13.82 o 
   5  -5   5      209.22      215.95     10.22 o 
   6  -5   5       62.11       60.43      4.66 o 
   7  -5   5        6.58       11.68      3.92 o 
   8  -5   5      140.17      149.28     12.73 o 
   9  -5   5      114.09      106.59     11.38 o 
  10  -5   5      241.69      244.08     17.61 o 
  11  -5   5      256.44      258.44     18.70 o 
  12  -5   5       15.08        7.28     12.88 o 
 -10  -4   5      481.42      524.40     28.68 o 
  -9  -4   5      330.54      327.24     21.92 o 
  -8  -4   5      392.52      346.63     21.51 o 
  -7  -4   5      112.93      125.99     12.66 o 
  -6  -4   5      289.19      314.45     18.24 o 
  -5  -4   5      593.72      582.73     25.35 o 
  -4  -4   5        7.39        7.61      3.73 o 
  -3  -4   5     1347.76     1320.30     19.89 o 
  -2  -4   5       77.24       55.66      5.85 o 
  -1  -4   5       65.14       84.57      5.35 o 
   0  -4   5     3787.82     4066.42     44.53 o 
   1  -4   5     2039.35     2195.76     27.30 o 
   2  -4   5     1165.86     1196.39     17.13 o 
   3  -4   5       21.46        7.60      3.74 o 
   4  -4   5    12101.79    13158.46    138.42 o 
   5  -4   5     6064.32     6427.08     67.22 o 
   6  -4   5      160.54      178.28      7.80 o 
   7  -4   5        5.97       12.10      3.97 o 
   8  -4   5     1010.34      940.65     30.59 o 
   9  -4   5      837.50      838.93     55.08 o 
  10  -4   5       12.36       21.58      7.71 o 
  11  -4   5      391.89      422.98     23.86 o 
  12  -4   5      362.67      414.21     28.87 o 
 -11  -3   5      141.87      137.41     22.49 o 
 -10  -3   5       38.37       53.96      9.01 o 
  -9  -3   5      900.88      863.68     29.17 o 
  -8  -3   5      604.21      590.06     33.45 o 
  -7  -3   5      560.41      518.87     22.67 o 
  -6  -3   5        1.66       -0.48      7.90 o 
  -5  -3   5      340.37      329.26     15.91 o 
  -4  -3   5      904.57      881.93     15.78 o 
  -3  -3   5      431.93      465.81     10.64 o 
  -2  -3   5     6195.39     6562.66     66.65 o 
  -1  -3   5      978.66     1025.91     20.32 o 
   0  -3   5      140.62      156.94      6.40 o 
   1  -3   5       13.54       13.50      2.51 o 
   2  -3   5     6176.16     6311.06     70.16 o 
   3  -3   5     1543.95     1549.72     24.51 o 
   4  -3   5       29.51       26.87      3.16 o 
   5  -3   5      560.75      541.83     12.14 o 
   6  -3   5      160.48      133.09      7.68 o 
   7  -3   5      514.69      512.12     13.99 o 
   8  -3   5       60.27       72.64      6.88 o 
   9  -3   5      620.29      589.15     22.09 o 
  10  -3   5       22.47       37.32      8.40 o 
  11  -3   5      189.70      221.99     19.75 o 
  12  -3   5      671.00      736.00     36.87 o 
 -11  -2   5       97.93       77.54     13.37 o 
 -10  -2   5        6.49       27.12     12.02 o 
  -9  -2   5      665.46      644.91     26.83 o 
  -8  -2   5       38.50       54.67     10.25 o 
  -7  -2   5      314.20      279.51     22.96 o 
  -6  -2   5      212.31      208.58     23.95 o 
  -5  -2   5      882.43      882.08     21.38 o 
  -4  -2   5     3488.67     3474.42     42.26 o 
  -3  -2   5      726.23      703.50     19.39 o 
  -2  -2   5      880.39      780.00     13.55 o 
  -1  -2   5      568.91      601.11     11.40 o 
   0  -2   5      226.57      321.28      7.91 o 
   1  -2   5      164.48      168.01      5.90 o 
   2  -2   5     2601.90     2742.00     31.20 o 
   3  -2   5    14532.50    15339.41    142.61 o 
   4  -2   5      478.24      494.91     11.20 o 
   5  -2   5      292.89      298.58     12.64 o 
   6  -2   5      255.93      255.80     10.82 o 
   7  -2   5      200.11      206.78     10.60 o 
   8  -2   5        9.43       16.78      4.77 o 
   9  -2   5       24.29       29.89      6.47 o 
  10  -2   5      478.20      454.92     23.13 o 
  11  -2   5       45.27       69.46     11.56 o 
  12  -2   5      187.76      229.06     33.41 o 
 -12  -1   5        9.67        1.22     16.68 o 
 -11  -1   5      105.51       97.94     18.21 o 
 -10  -1   5      165.88      161.63     19.75 o 
  -9  -1   5       52.59       60.83     10.41 o 
  -8  -1   5      429.09      432.89     22.76 o 
  -7  -1   5      341.11      318.20     14.61 o 
  -6  -1   5       17.99        8.16      4.05 o 
  -5  -1   5        0.05        4.88      3.28 o 
  -4  -1   5     3687.22     3698.20     49.72 o 
  -3  -1   5     5496.60     5681.54     65.27 o 
  -2  -1   5        2.02        4.01      2.84 o 
  -1  -1   5      100.00      108.43      6.05 o 
   0  -1   5     1522.96     1787.63     22.01 o 
   1  -1   5      195.16      154.09      6.15 o 
   2  -1   5       52.77       47.43      3.57 o 
   3  -1   5      643.55      638.19     12.41 o 
   4  -1   5      507.18      494.18     11.73 o 
   5  -1   5      345.69      347.54     11.21 o 
   6  -1   5       65.21       64.38      6.40 o 
   7  -1   5       40.51       47.56      5.99 o 
   8  -1   5      287.07      293.37     14.94 o 
   9  -1   5       30.11       30.93      5.96 o 
  10  -1   5       11.65       10.62      6.06 o 
  11  -1   5      108.75      117.24     25.09 o 
 -12   0   5       14.05        0.09      9.24 o 
 -11   0   5       23.82       29.15      9.87 o 
 -10   0   5       65.40       84.06     11.40 o 
  -9   0   5       27.07       33.03      6.85 o 
  -8   0   5      531.64      536.24     18.39 o 
  -7   0   5        4.87        7.20      4.06 o 
  -6   0   5       68.32       61.00      8.10 o 
  -5   0   5      281.07      293.63     12.23 o 
  -4   0   5      184.60      189.25      8.50 o 
  -3   0   5     3004.29     2956.15     34.40 o 
  -2   0   5       90.32      129.02      5.97 o 
  -1   0   5      215.84      274.76      7.22 o 
   0   0   5        3.39        8.81      4.06 o 
   1   0   5       72.26       68.36      5.53 o 
   2   0   5     1055.57     1088.40     16.49 o 
   3   0   5      514.83      627.79     15.14 o 
   4   0   5     2777.67     2907.85     36.65 o 
   5   0   5      152.34      151.29      9.38 o 
   6   0   5        3.01        3.66      3.99 o 
   7   0   5        0.09        2.53      4.25 o 
   8   0   5      916.30      937.94     22.08 o 
   9   0   5      501.82      530.92     19.09 o 
  10   0   5      258.40      276.60     34.35 o 
 -12   1   5      216.41      215.07     22.18 o 
 -11   1   5      334.25      298.59     24.90 o 
 -10   1   5       12.31       18.63      6.38 o 
  -9   1   5     1245.99     1208.20     35.31 o 
  -8   1   5      913.13      865.03     32.62 o 
  -7   1   5        4.55        5.08      4.34 o 
  -6   1   5      208.49      253.97     12.07 o 
  -5   1   5     2577.89     2599.71     32.25 o 
  -4   1   5     3345.69     3358.84     42.92 o 
  -3   1   5      216.67      262.03      8.47 o 
  -2   1   5      301.19      356.48      8.92 o 
  -1   1   5     1132.41     1146.03     16.61 o 
   0   1   5      297.55      335.50      7.37 o 
   1   1   5        2.70       10.05      3.10 o 
   2   1   5     1080.63     1028.59     16.68 o 
   3   1   5     2753.92     2748.83     34.59 o 
   4   1   5      241.38      298.27     14.07 o 
   5   1   5       22.49       16.18      5.04 o 
   6   1   5      668.41      643.21     16.55 o 
   7   1   5      747.21      746.19     18.86 o 
   8   1   5        6.94       18.29      5.16 o 
   9   1   5      457.07      513.67     20.98 o 
  10   1   5       57.61       60.67     14.55 o 
 -12   2   5        1.21        5.96      7.20 o 
 -11   2   5      655.15      635.06     27.25 o 
 -10   2   5      373.45      345.33     20.44 o 
  -9   2   5       41.31       49.09      8.32 o 
  -8   2   5      110.87       94.56      8.69 o 
  -7   2   5      456.78      398.32     18.83 o 
  -6   2   5     1046.74     1047.33     18.09 o 
  -5   2   5      499.47      460.39     12.13 o 
  -4   2   5     2858.91     3005.55     36.52 o 
  -3   2   5      728.48      672.26     18.08 o 
  -2   2   5      811.80      908.03     15.49 o 
  -1   2   5      232.06      235.73      7.51 o 
   0   2   5     3044.61     3029.74     35.04 o 
   1   2   5     2144.87     2058.88     36.38 o 
   2   2   5       38.17       36.65      3.94 o 
   3   2   5     2955.45     2909.86     37.22 o 
   4   2   5      267.54      265.92     14.36 o 
   5   2   5      161.00      170.57     11.36 o 
   6   2   5      435.59      437.44     14.92 o 
   7   2   5      574.16      595.95     19.62 o 
   8   2   5      238.31      252.92     14.95 o 
   9   2   5       30.81       49.52     10.64 o 
  10   2   5      356.25      375.77     33.61 o 
 -13   3   5      188.77      174.51     23.78 o 
 -12   3   5      245.00      220.19     18.20 o 
 -11   3   5      228.29      232.85     18.28 o 
 -10   3   5      817.27      768.77     26.19 o 
  -9   3   5      294.98      275.44     17.65 o 
  -8   3   5       68.91       95.09     10.36 o 
  -7   3   5     1081.67     1090.10     23.28 o 
  -6   3   5     2550.29     2561.57     34.18 o 
  -5   3   5      163.41      176.03      8.71 o 
  -4   3   5      310.70      288.85      9.59 o 
  -3   3   5     3871.04     4189.93     47.50 o 
  -2   3   5      613.48      606.08     12.63 o 
  -1   3   5        0.09        2.59      2.45 o 
   0   3   5      816.63      825.22     19.23 o 
   1   3   5     1325.63     1311.32     23.18 o 
   2   3   5     2200.80     2348.99     31.36 o 
   3   3   5      674.25      730.57     17.27 o 
   4   3   5      518.21      471.28     16.74 o 
   5   3   5      409.20      452.35     17.56 o 
   6   3   5      187.12      202.43     13.28 o 
   7   3   5      345.98      319.11     23.45 o 
   8   3   5       24.31       42.36     10.31 o 
   9   3   5        4.67       12.71      9.78 o 
 -13   4   5      146.80      168.02     17.61 o 
 -12   4   5      973.01      922.49     31.62 o 
 -11   4   5       42.84       23.72      7.50 o 
 -10   4   5        7.87       18.26      7.01 o 
  -9   4   5       67.65       71.22      9.74 o 
  -8   4   5       37.94       40.42      7.71 o 
  -7   4   5      392.52      371.35     17.07 o 
  -6   4   5      930.31      888.68     25.92 o 
  -5   4   5     1119.39     1051.96     25.64 o 
  -4   4   5       37.42       64.05      5.90 o 
  -3   4   5     2795.49     2714.87     35.03 o 
  -2   4   5     1032.82      970.98     17.15 o 
  -1   4   5      304.54      330.03      8.86 o 
   0   4   5      262.31      282.45     12.03 o 
   1   4   5      672.50      661.64     21.30 o 
   2   4   5      767.60      728.36     18.81 o 
   3   4   5        1.49       -0.84      4.52 o 
   4   4   5      551.20      552.71     22.76 o 
   5   4   5      950.85      942.97     31.77 o 
   6   4   5       93.92      106.93     13.92 o 
   7   4   5      228.29      237.61     22.61 o 
   8   4   5      372.23      394.98     28.96 o 
 -12   5   5      107.45      113.59     13.36 o 
 -11   5   5       84.00       79.30     10.74 o 
 -10   5   5       40.40       49.75      8.97 o 
  -9   5   5      380.49      378.13     21.22 o 
  -8   5   5      100.54      106.15     11.24 o 
  -7   5   5       13.32       20.65      5.33 o 
  -6   5   5      108.03      121.58      8.07 o 
  -5   5   5      635.95      637.75     16.92 o 
  -4   5   5       49.81       51.83      6.25 o 
  -3   5   5       18.11       15.74      3.93 o 
  -2   5   5      304.01      295.20     13.44 o 
  -1   5   5      267.98      287.28     18.96 o 
   0   5   5      285.79      290.61     13.67 o 
   1   5   5      173.15      174.45     11.40 o 
   2   5   5      111.28      125.13     10.07 o 
   3   5   5      127.87      125.17     10.37 o 
   4   5   5      915.34      871.91     28.01 o 
   5   5   5       52.15       42.30     13.00 o 
   6   5   5       16.25       26.02      9.78 o 
   7   5   5       50.72       64.06     13.09 o 
 -12   6   5      244.64      226.45     18.87 o 
 -11   6   5      704.13      702.71     31.04 o 
 -10   6   5      130.92      135.34     13.63 o 
  -9   6   5        2.02       -2.11      5.69 o 
  -8   6   5      252.53      254.89     23.73 o 
  -7   6   5      126.01      102.32      9.44 o 
  -6   6   5      360.40      355.10     13.07 o 
  -5   6   5      471.18      474.82     14.30 o 
  -4   6   5      154.29      146.44     10.39 o 
  -3   6   5       15.28       13.55      4.77 o 
  -2   6   5       44.54       57.39      8.06 o 
  -1   6   5      552.29      594.50     23.08 o 
   0   6   5     1496.04     1404.66     37.84 o 
   1   6   5      691.83      664.55     20.25 o 
   2   6   5       50.73       53.76      9.51 o 
   3   6   5      778.30      723.56     30.63 o 
   4   6   5       55.01       50.63     18.15 o 
   5   6   5      136.25      109.38     16.06 o 
   6   6   5        1.33        6.18     16.73 o 
 -12   7   5      183.73      205.72     25.31 o 
 -11   7   5      121.03       95.66     12.04 o 
 -10   7   5      309.74      292.57     19.74 o 
  -9   7   5       95.57      100.61     11.62 o 
  -8   7   5      134.40      135.23     14.71 o 
  -7   7   5       41.12       27.23      6.54 o 
  -6   7   5      252.46      269.61     19.11 o 
  -5   7   5      134.84      161.51     12.03 o 
  -4   7   5       62.94       62.08      9.94 o 
  -3   7   5     3104.97     2933.54     48.71 o 
  -2   7   5      496.36      464.18     24.09 o 
  -1   7   5       45.95       48.80      7.57 o 
   0   7   5      140.41      143.28     11.57 o 
   1   7   5      546.44      567.49     24.32 o 
   2   7   5      326.21      302.38     24.27 o 
   3   7   5       18.97       30.02      9.83 o 
   4   7   5        3.40       12.07      8.54 o 
   5   7   5      573.00      503.73     39.06 o 
 -11   8   5      138.30      141.87     32.99 o 
 -10   8   5       81.43       68.39     16.61 o 
  -9   8   5      350.14      300.17     23.58 o 
  -8   8   5      524.94      557.42     43.52 o 
  -7   8   5      567.64      578.13     25.78 o 
  -6   8   5        4.38        6.38      6.48 o 
  -5   8   5      212.06      226.47     14.21 o 
  -4   8   5      154.89      134.02     11.38 o 
  -3   8   5      142.68      141.86     11.62 o 
  -2   8   5      470.33      492.74     24.77 o 
  -1   8   5      466.52      474.21     20.59 o 
   0   8   5       83.92       81.36     13.26 o 
   1   8   5      223.95      222.28     31.80 o 
   2   8   5      842.32      753.08     37.55 o 
   3   8   5       85.21      108.89     16.74 o 
   4   8   5      232.08      218.40     42.17 o 
 -11   9   5       75.98      103.65     17.06 o 
 -10   9   5        5.08       11.82      9.09 o 
  -9   9   5       13.29       13.57      9.05 o 
  -8   9   5      331.47      328.82     21.60 o 
  -7   9   5      109.09      141.59     13.93 o 
  -6   9   5       15.85        8.59      6.28 o 
  -5   9   5     1294.65     1190.92     33.97 o 
  -4   9   5      907.95      910.89     25.53 o 
  -3   9   5       94.32      130.05     11.86 o 
  -2   9   5       16.61       15.80      9.30 o 
  -1   9   5      148.65      186.10     19.73 o 
   0   9   5       92.97      108.62     22.98 o 
   1   9   5       23.48       23.32      9.63 o 
   2   9   5       10.30        9.19     10.60 o 
  -9  10   5       65.80       58.49     13.44 o 
  -8  10   5        0.51        4.79      7.18 o 
  -7  10   5      169.57      208.08     17.68 o 
  -6  10   5      808.54      719.67     35.12 o 
  -5  10   5      159.90      161.21     15.03 o 
  -4  10   5       49.31       68.80     12.10 o 
  -3  10   5       44.32       52.14     11.15 o 
  -2  10   5       96.36      121.62     17.30 o 
  -1  10   5        4.79       11.65     10.49 o 
   0  10   5       43.57       50.54     15.90 o 
  -7  11   5        1.78       10.54      9.01 o 
  -6  11   5      362.84      330.35     26.57 o 
  -5  11   5        2.27        0.18      9.27 o 
  -4  11   5        0.76       10.71     13.52 o 
   2 -13   6      195.77      210.97     25.42 o 
   3 -13   6       38.64       24.23     16.77 o 
   4 -13   6      156.04      143.50     22.94 o 
   5 -13   6      706.04      655.27     47.43 o 
   6 -13   6       69.07      126.24     29.77 o 
   7 -13   6      119.44      119.63     23.09 o 
   8 -13   6      235.13      227.22     26.74 o 
  -1 -12   6      760.82      767.88     34.05 o 
   0 -12   6      232.15      293.91     20.92 o 
   1 -12   6        5.08       20.99      8.70 o 
   2 -12   6       66.46       82.62     14.05 o 
   3 -12   6      113.40      122.43     15.82 o 
   4 -12   6       28.24       18.87     11.95 o 
   5 -12   6       45.00       16.46     11.13 o 
   6 -12   6      192.51      231.42     27.99 o 
   7 -12   6      783.43      923.19     36.42 o 
   8 -12   6       42.68       36.58      8.44 o 
   9 -12   6      152.64      143.01     15.60 o 
  10 -12   6      430.12      459.40     32.31 o 
  -3 -11   6      236.69      201.55     21.80 o 
  -2 -11   6        5.47        9.60      7.50 o 
  -1 -11   6      163.80      144.93     14.16 o 
   0 -11   6       28.86       45.48     12.41 o 
   1 -11   6       11.34       18.18      6.71 o 
   2 -11   6        5.93       12.96      6.87 o 
   3 -11   6      460.93      424.36     23.86 o 
   4 -11   6      113.99      115.20     14.41 o 
   5 -11   6        1.36        7.91      6.60 o 
   6 -11   6       50.36       37.83      8.06 o 
   7 -11   6     1043.07     1022.90     31.11 o 
   8 -11   6        1.42        0.04      5.53 o 
   9 -11   6      229.22      205.78     17.50 o 
  10 -11   6       41.65       62.63     13.46 o 
  11 -11   6      250.75      251.24     20.96 o 
  -4 -10   6      108.57      124.08     18.32 o 
  -3 -10   6      266.55      295.84     26.82 o 
  -2 -10   6       62.67       65.55     10.35 o 
  -1 -10   6        0.09        2.37      5.79 o 
   0 -10   6      201.83      213.23     15.95 o 
   1 -10   6       69.30       69.04     10.28 o 
   2 -10   6      116.83      119.82     10.13 o 
   3 -10   6        0.23       10.45      6.44 o 
   4 -10   6        2.54        5.69      4.93 o 
   5 -10   6       38.88       50.27      8.49 o 
   6 -10   6      109.59      123.05     12.96 o 
   7 -10   6      890.13      823.49     26.97 o 
   8 -10   6       60.93       73.22      9.79 o 
   9 -10   6       54.54       57.38      9.56 o 
  10 -10   6       28.70       38.25      8.92 o 
  11 -10   6       48.19       38.19     10.09 o 
  -6  -9   6      189.59      206.29     27.23 o 
  -5  -9   6      512.48      519.12     33.63 o 
  -4  -9   6      111.70      123.57     16.23 o 
  -3  -9   6      568.65      552.95     25.23 o 
  -2  -9   6      255.98      264.18     17.34 o 
  -1  -9   6      575.39      539.57     19.56 o 
   0  -9   6      140.48      145.39     15.75 o 
   1  -9   6      625.65      571.17     24.32 o 
   2  -9   6     1906.38     1768.65     63.50 o 
   3  -9   6     1007.86      964.60     25.04 o 
   4  -9   6      185.06      182.92     11.99 o 
   5  -9   6     1212.26     1214.12     26.64 o 
   6  -9   6      538.43      509.76     23.24 o 
   7  -9   6       15.37       11.44      6.23 o 
   8  -9   6        0.64       -4.58      6.81 o 
   9  -9   6      589.44      544.35     26.26 o 
  10  -9   6      720.96      673.05     28.51 o 
  11  -9   6       76.07       64.85     11.22 o 
  12  -9   6      129.09      144.19     15.78 o 
  -7  -8   6        1.70        2.05      9.79 o 
  -6  -8   6       42.48       39.25     11.81 o 
  -5  -8   6       32.76       34.60      9.86 o 
  -4  -8   6      121.42      120.12     11.78 o 
  -3  -8   6      139.83      131.89     10.87 o 
  -2  -8   6      599.04      606.47     25.97 o 
  -1  -8   6     2623.98     2560.36     42.91 o 
   0  -8   6     1025.97      978.60     23.23 o 
   1  -8   6      135.50      138.99      8.42 o 
   2  -8   6      187.01      213.34     11.86 o 
   3  -8   6     1778.84     1791.17     28.07 o 
   4  -8   6      560.41      539.58     17.26 o 
   5  -8   6      275.00      264.52     13.58 o 
   6  -8   6       26.08       18.28      6.45 o 
   7  -8   6       67.96       62.72      9.79 o 
   8  -8   6        1.23        8.49      6.14 o 
   9  -8   6      266.01      289.10     19.01 o 
  10  -8   6      744.02      669.75     28.16 o 
  11  -8   6      199.28      234.17     18.61 o 
  12  -8   6        7.42       22.85      9.30 o 
  -8  -7   6      111.93      106.94     25.39 o 
  -7  -7   6      374.24      410.68     25.08 o 
  -6  -7   6      396.59      444.74     24.93 o 
  -5  -7   6        0.60        2.77      8.72 o 
  -4  -7   6      165.09      172.84     12.23 o 
  -3  -7   6      299.02      265.30     16.60 o 
  -2  -7   6      136.77      152.87     14.53 o 
  -1  -7   6      197.46      195.52     11.96 o 
   0  -7   6      306.84      307.62     11.94 o 
   1  -7   6      953.89      897.08     17.74 o 
   2  -7   6      178.40      163.26      8.79 o 
   3  -7   6      109.85      119.12      7.61 o 
   4  -7   6      822.23      825.55     30.77 o 
   5  -7   6       24.58       29.47      5.62 o 
   6  -7   6       40.51       42.68      7.83 o 
   7  -7   6      514.28      502.19     21.21 o 
   8  -7   6      162.11      169.16     14.18 o 
   9  -7   6      584.17      556.50     25.27 o 
  10  -7   6      221.72      204.08     16.50 o 
  11  -7   6      272.50      310.85     23.80 o 
  12  -7   6       30.20       39.40     12.29 o 
  -8  -6   6       29.34       16.55      7.49 o 
  -7  -6   6      115.45      121.61     13.08 o 
  -6  -6   6      512.27      494.80     24.80 o 
  -5  -6   6      238.14      221.38     16.37 o 
  -4  -6   6       93.19       88.34      8.78 o 
  -3  -6   6       91.28       91.00      8.70 o 
  -2  -6   6     2867.10     2759.47     42.64 o 
  -1  -6   6       24.41       34.74      4.78 o 
   0  -6   6      441.59      437.72     11.47 o 
   1  -6   6      628.71      623.87     13.68 o 
   2  -6   6     1056.25      943.13     17.11 o 
   3  -6   6       54.62       50.29      3.87 o 
   4  -6   6        4.40        6.98      4.24 o 
   5  -6   6      517.22      517.66     17.05 o 
   6  -6   6       21.68        9.93      4.33 o 
   7  -6   6       37.19       29.92      9.05 o 
   8  -6   6      103.83      103.67     12.30 o 
   9  -6   6      665.83      632.08     24.64 o 
  10  -6   6       52.62       73.05     10.10 o 
  11  -6   6      240.78      247.37     18.31 o 
  12  -6   6      295.34      311.10     28.98 o 
  -9  -5   6      315.17      280.39     21.67 o 
  -8  -5   6      138.33      138.69     13.85 o 
  -7  -5   6       57.52       62.92      9.01 o 
  -6  -5   6       10.24       12.13      6.02 o 
  -5  -5   6        8.71       19.34      6.50 o 
  -4  -5   6     1087.13     1041.97     23.34 o 
  -3  -5   6      141.93      164.98     11.17 o 
  -2  -5   6     1272.31     1151.09     22.14 o 
  -1  -5   6       39.63       49.62      4.66 o 
   0  -5   6      151.04      156.87      7.72 o 
   1  -5   6      889.46     1026.66     17.48 o 
   2  -5   6      242.34      206.27      7.33 o 
   3  -5   6      549.03      542.56     14.62 o 
   4  -5   6      190.29      220.71     10.96 o 
   5  -5   6     1163.74     1105.03     22.49 o 
   6  -5   6      840.75      816.85     19.75 o 
   7  -5   6      636.30      620.93     17.61 o 
   8  -5   6      234.33      222.24     17.73 o 
   9  -5   6      301.75      292.85     18.63 o 
  10  -5   6      260.33      300.22     19.73 o 
  11  -5   6      103.75      138.86     38.45 o 
  12  -5   6        0.60        7.02      8.08 o 
 -10  -4   6       38.59       42.83      9.60 o 
  -9  -4   6      103.48      108.44     14.54 o 
  -8  -4   6      184.49      175.00     15.39 o 
  -7  -4   6      404.95      342.74     20.61 o 
  -6  -4   6       15.98       24.60      6.84 o 
  -5  -4   6      135.42      133.11     11.71 o 
  -4  -4   6      555.09      511.48     15.18 o 
  -3  -4   6      532.50      585.40     12.69 o 
  -2  -4   6     1565.00     1621.29     23.58 o 
  -1  -4   6     5541.30     6249.68     65.40 o 
   0  -4   6      530.02      417.22     11.28 o 
   1  -4   6      293.70      292.58      8.54 o 
   2  -4   6      809.32      858.01     17.71 o 
   3  -4   6     2818.69     2824.34     39.00 o 
   4  -4   6      620.51      609.93     15.30 o 
   5  -4   6      172.28      170.08     10.26 o 
   6  -4   6      196.54      200.51     17.14 o 
   7  -4   6      256.83      248.26     22.69 o 
   8  -4   6      106.85      117.83     12.62 o 
   9  -4   6       84.52       90.48     13.03 o 
  10  -4   6      701.37      710.31     26.34 o 
  11  -4   6      291.83      314.60     20.48 o 
  12  -4   6       33.57       70.45     13.02 o 
 -10  -3   6      666.46      632.63     30.41 o 
  -9  -3   6      270.19      306.38     26.41 o 
  -8  -3   6        3.55       -4.98      5.05 o 
  -7  -3   6        1.40       12.61      6.31 o 
  -6  -3   6     1990.71     1925.20     42.26 o 
  -5  -3   6      477.04      476.98     15.06 o 
  -4  -3   6      862.62      871.77     16.25 o 
  -3  -3   6      462.83      456.66     11.05 o 
  -2  -3   6      675.47      626.00     15.00 o 
  -1  -3   6      292.30      263.41      8.48 o 
   0  -3   6      202.80      162.29      7.08 o 
   1  -3   6     2521.16     2559.09     30.60 o 
   2  -3   6     1816.67     1912.47     26.40 o 
   3  -3   6      306.28      336.56     11.41 o 
   4  -3   6     6094.00     6269.15     65.57 o 
   5  -3   6        1.63        6.27      3.50 o 
   6  -3   6       10.02       16.86      5.92 o 
   7  -3   6       31.41       27.92      5.38 o 
   8  -3   6       84.17      101.25      9.43 o 
   9  -3   6       17.51       25.80      8.05 o 
  10  -3   6      175.14      189.76     15.57 o 
  11  -3   6     1003.58     1163.41     68.38 o 
  12  -3   6       79.68       82.67     13.89 o 
 -11  -2   6       23.08       37.31     11.04 o 
 -10  -2   6      250.42      279.67     19.96 o 
  -9  -2   6      531.82      523.24     29.33 o 
  -8  -2   6       36.99       47.11      9.70 o 
  -7  -2   6       61.03       69.25     10.44 o 
  -6  -2   6     1232.95     1114.37     41.47 o 
  -5  -2   6      728.32      733.91     18.12 o 
  -4  -2   6      378.45      374.73      9.73 o 
  -3  -2   6     1044.11     1096.30     17.86 o 
  -2  -2   6     1811.42     1825.07     24.72 o 
  -1  -2   6       61.39       58.57      4.91 o 
   0  -2   6       83.59      102.27      5.47 o 
   1  -2   6      299.36      320.03     10.40 o 
   2  -2   6      977.65      916.79     18.05 o 
   3  -2   6      524.34      524.23     17.24 o 
   4  -2   6      163.52      161.61      8.50 o 
   5  -2   6      805.66      791.85     16.11 o 
   6  -2   6      104.30      103.19      7.41 o 
   7  -2   6      124.79      141.50      8.90 o 
   8  -2   6        6.50       15.74      5.50 o 
   9  -2   6       99.68      120.10     10.63 o 
  10  -2   6       67.58       71.43     12.18 o 
  11  -2   6      363.51      444.54     28.44 o 
 -11  -1   6      111.65       94.53     14.93 o 
 -10  -1   6       12.48       10.49      6.64 o 
  -9  -1   6      351.84      351.07     23.84 o 
  -8  -1   6      300.69      296.06     15.26 o 
  -7  -1   6       51.39       74.08      7.80 o 
  -6  -1   6        1.19        7.72      5.70 o 
  -5  -1   6     1184.69     1154.23     23.27 o 
  -4  -1   6     2735.27     2627.33     37.84 o 
  -3  -1   6     1562.27     1604.54     22.70 o 
  -2  -1   6      219.74      231.84      8.11 o 
  -1  -1   6       54.80       53.78      4.43 o 
   0  -1   6      539.97      513.78      9.88 o 
   1  -1   6      725.60      699.84     17.55 o 
   2  -1   6     2702.90     2673.54     42.35 o 
   3  -1   6     1341.86     1430.56     21.32 o 
   4  -1   6      723.67      717.40     21.26 o 
   5  -1   6      155.01      159.62      8.67 o 
   6  -1   6      169.40      178.02      9.99 o 
   7  -1   6      650.88      706.00     17.77 o 
   8  -1   6      636.09      625.62     18.79 o 
   9  -1   6       64.30       71.19      8.58 o 
  10  -1   6      532.04      498.78     24.30 o 
  11  -1   6      269.15      245.50     26.40 o 
 -12   0   6       11.39       14.43     10.51 o 
 -11   0   6       43.43       40.27     17.79 o 
 -10   0   6      293.91      293.85     24.07 o 
  -9   0   6       70.31       65.81      8.49 o 
  -8   0   6       32.89       53.23      7.21 o 
  -7   0   6      163.06      168.44     12.37 o 
  -6   0   6       66.76       69.80      7.41 o 
  -5   0   6      291.71      320.09     13.28 o 
  -4   0   6      438.79      432.98     10.34 o 
  -3   0   6      720.26      588.44     12.90 o 
  -2   0   6      325.73      307.12      8.77 o 
  -1   0   6     3298.17     3507.25     44.64 o 
   0   0   6      137.36      218.84     13.96 o 
   1   0   6      198.26      250.97      9.73 o 
   2   0   6       61.39       57.76      6.74 o 
   3   0   6     1296.80     1296.88     20.35 o 
   4   0   6     1141.45     1147.63     20.32 o 
   5   0   6      143.24      152.59      8.97 o 
   6   0   6        0.25        7.89      3.96 o 
   7   0   6      129.47      126.71      9.32 o 
   8   0   6      500.89      473.37     17.38 o 
   9   0   6       46.49       51.67      9.00 o 
  10   0   6      142.73      118.11     21.49 o 
 -12   1   6       21.15       32.22     15.65 o 
 -11   1   6      171.88      193.91     25.36 o 
 -10   1   6     1337.68     1211.76     39.45 o 
  -9   1   6      200.98      204.52     15.36 o 
  -8   1   6      478.29      432.09     16.55 o 
  -7   1   6        0.98        4.36      4.25 o 
  -6   1   6     1311.14     1366.39     26.68 o 
  -5   1   6      933.90      927.24     17.31 o 
  -4   1   6      217.90      236.95      8.85 o 
  -3   1   6     2136.59     2283.76     29.90 o 
  -2   1   6     1125.40     1111.91     17.84 o 
  -1   1   6      234.27      283.66      7.90 o 
   0   1   6       61.07       64.99      6.23 o 
   1   1   6     2066.14     2108.83     31.87 o 
   2   1   6     4491.92     4692.04     51.69 o 
   3   1   6      271.76      305.68     15.15 o 
   4   1   6     1366.10     1338.87     22.79 o 
   5   1   6      280.44      272.53     20.70 o 
   6   1   6      101.64      109.26     10.19 o 
   7   1   6        1.14        4.92      5.26 o 
   8   1   6      499.73      506.10     27.69 o 
   9   1   6      550.52      518.42     29.29 o 
  10   1   6       54.07       72.61     14.52 o 
 -12   2   6      241.14      249.74     23.72 o 
 -11   2   6      290.46      307.55     20.72 o 
 -10   2   6       87.44       90.91     10.88 o 
  -9   2   6      501.88      490.22     23.39 o 
  -8   2   6      125.85      111.63      9.74 o 
  -7   2   6        2.61        3.49      4.60 o 
  -6   2   6      636.81      608.37     16.73 o 
  -5   2   6     2361.59     2173.48     30.23 o 
  -4   2   6     1543.43     1579.75     24.03 o 
  -3   2   6      106.79       86.66      6.03 o 
  -2   2   6     2392.71     2351.75     30.20 o 
  -1   2   6      380.16      360.02      9.63 o 
   0   2   6      245.73      239.43     12.92 o 
   1   2   6      559.83      538.86     11.54 o 
   2   2   6     3609.94     3643.36     43.36 o 
   3   2   6     1326.32     1297.79     27.99 o 
   4   2   6      253.39      254.28     10.78 o 
   5   2   6      243.16      254.00     11.83 o 
   6   2   6       67.36       72.54     12.00 o 
   7   2   6      167.89      170.75     15.95 o 
   8   2   6      379.05      417.14     23.17 o 
   9   2   6       90.69       94.31     14.33 o 
 -12   3   6      126.34      141.29     15.70 o 
 -11   3   6      569.89      587.91     28.50 o 
 -10   3   6        1.60       10.48      5.85 o 
  -9   3   6       41.23       41.74      8.22 o 
  -8   3   6      460.49      475.29     21.61 o 
  -7   3   6      260.51      250.59     12.93 o 
  -6   3   6        0.75        3.15      4.68 o 
  -5   3   6     1359.07     1319.77     22.58 o 
  -4   3   6     2674.71     2692.46     35.62 o 
  -3   3   6        1.38        4.94      3.66 o 
  -2   3   6      155.67      149.50      8.84 o 
  -1   3   6      316.29      295.92      9.32 o 
   0   3   6      434.06      462.94     15.01 o 
   1   3   6      117.31      133.59      9.92 o 
   2   3   6     1136.35     1117.66     38.08 o 
   3   3   6      290.89      297.98     13.58 o 
   4   3   6        1.06        3.64      5.76 o 
   5   3   6        0.09        8.33      5.98 o 
   6   3   6        1.12        9.11      6.09 o 
   7   3   6      232.79      229.67     23.24 o 
   8   3   6      119.63      140.04     17.35 o 
 -12   4   6       16.48       29.71      8.35 o 
 -11   4   6       25.51       18.42      7.81 o 
 -10   4   6        5.56        3.42      5.75 o 
  -9   4   6      190.12      201.50     18.34 o 
  -8   4   6      611.43      567.12     23.43 o 
  -7   4   6      440.46      397.92     15.41 o 
  -6   4   6      309.37      323.98     15.78 o 
  -5   4   6       39.71       56.08      7.12 o 
  -4   4   6     1455.79     1505.71     24.85 o 
  -3   4   6     1914.35     1937.65     28.51 o 
  -2   4   6       44.30       56.23      5.06 o 
  -1   4   6        5.45        5.80      3.88 o 
   0   4   6      710.92      704.74     29.98 o 
   1   4   6      318.33      337.03     21.73 o 
   2   4   6      117.69      125.14      9.56 o 
   3   4   6     1121.56     1092.63     30.20 o 
   4   4   6      126.41      133.00     13.26 o 
   5   4   6        6.17        6.37      6.11 o 
   6   4   6       72.93       78.50     13.82 o 
   7   4   6      868.42      854.58     38.24 o 
   8   4   6      588.03      590.42     61.89 o 
 -12   5   6      333.89      304.85     21.71 o 
 -11   5   6       47.17       48.93      9.69 o 
 -10   5   6      121.66      116.23     12.24 o 
  -9   5   6      290.50      283.93     18.78 o 
  -8   5   6      483.15      465.63     22.51 o 
  -7   5   6      198.62      214.20     22.29 o 
  -6   5   6      160.82      163.12      9.65 o 
  -5   5   6     2167.54     2131.50     32.49 o 
  -4   5   6      778.69      819.35     17.70 o 
  -3   5   6       47.11       52.60      6.81 o 
  -2   5   6      440.38      437.87     16.15 o 
  -1   5   6     1415.27     1377.13     33.79 o 
   0   5   6     1119.92     1044.41     26.32 o 
   1   5   6       39.68       33.60      7.43 o 
   2   5   6      271.20      266.27     17.50 o 
   3   5   6       34.55       39.42      8.39 o 
   4   5   6       73.16       75.21     10.33 o 
   5   5   6      280.14      244.98     23.58 o 
   6   5   6      424.42      411.77     29.58 o 
   7   5   6      150.25      166.72     25.52 o 
 -12   6   6      118.99      130.42     14.89 o 
 -11   6   6      129.63      134.64     14.09 o 
 -10   6   6      154.60      140.03     13.72 o 
  -9   6   6       12.47       26.81      7.71 o 
  -8   6   6      170.89      149.00     16.27 o 
  -7   6   6      234.44      228.93     13.53 o 
  -6   6   6        8.50       16.57      4.79 o 
  -5   6   6      444.11      452.31     16.91 o 
  -4   6   6       49.08       61.25      7.67 o 
  -3   6   6      394.48      393.89     16.33 o 
  -2   6   6     1458.19     1498.42     30.31 o 
  -1   6   6     1024.60     1021.05     24.43 o 
   0   6   6      525.63      485.06     22.88 o 
   1   6   6      106.36      117.70     16.16 o 
   2   6   6      132.37      127.01     16.52 o 
   3   6   6       22.20       28.75      8.90 o 
   4   6   6      216.15      229.54     22.13 o 
   5   6   6      334.15      338.91     27.54 o 
 -12   7   6       60.03       49.90     25.31 o 
 -11   7   6      660.07      661.04     30.87 o 
 -10   7   6      168.29      157.99     14.88 o 
  -9   7   6       23.90       30.35      8.26 o 
  -8   7   6      105.07       98.02     13.03 o 
  -7   7   6      878.36      827.83     34.49 o 
  -6   7   6      384.17      390.27     20.71 o 
  -5   7   6      147.85      150.85     11.37 o 
  -4   7   6      189.13      206.80     13.39 o 
  -3   7   6        2.22        6.81      5.12 o 
  -2   7   6       34.66       35.95     12.91 o 
  -1   7   6      561.20      548.26     29.20 o 
   0   7   6      782.55      740.41     28.39 o 
   1   7   6      609.12      611.96     26.27 o 
   2   7   6       22.63       20.90     13.22 o 
   3   7   6      684.40      665.76     38.27 o 
   4   7   6      222.42      215.18     22.71 o 
 -11   8   6      208.91      229.70     19.29 o 
 -10   8   6      154.73      198.17     20.68 o 
  -9   8   6      302.28      285.10     23.82 o 
  -8   8   6        6.81       10.94     10.32 o 
  -7   8   6      257.12      273.39     23.73 o 
  -6   8   6      646.84      643.58     35.00 o 
  -5   8   6       53.21       64.16      9.78 o 
  -4   8   6     1005.02      991.97     26.33 o 
  -3   8   6      797.08      806.07     30.24 o 
  -2   8   6      324.18      293.21     19.41 o 
  -1   8   6       10.90        9.63      8.25 o 
   0   8   6      148.31      160.07     14.82 o 
   1   8   6      572.87      541.77     40.95 o 
   2   8   6      255.11      254.89     25.78 o 
   3   8   6      107.76      139.46     19.97 o 
 -10   9   6      211.67      215.58     23.56 o 
  -9   9   6      275.29      261.80     23.17 o 
  -8   9   6       97.00      104.10     15.65 o 
  -7   9   6       28.78       48.39      8.28 o 
  -6   9   6      680.38      660.44     32.74 o 
  -5   9   6       59.90       83.37     13.06 o 
  -4   9   6       75.32       62.62      9.93 o 
  -3   9   6       42.68       41.81      9.79 o 
  -2   9   6        8.08       13.13      7.30 o 
  -1   9   6      246.58      206.87     30.26 o 
   0   9   6       11.91       25.73     10.34 o 
   1   9   6       83.85       83.67     16.67 o 
  -8  10   6      155.01      200.06     21.71 o 
  -7  10   6       20.53       22.67     10.00 o 
  -6  10   6       13.91        3.17      8.78 o 
  -5  10   6       22.59       67.45     18.72 o 
  -4  10   6      535.58      593.59     77.16 o 
  -3  10   6        3.88        8.73      7.50 o 
  -2  10   6       21.06       34.74     21.87 o 
   2 -13   7        0.08        0.55      9.48 o 
   3 -13   7      128.41      118.74     44.16 o 
   4 -13   7      171.70      158.92     24.99 o 
   5 -13   7       18.88       36.76     15.49 o 
   6 -13   7       16.81        9.40     13.86 o 
   7 -13   7      372.45      368.27     36.80 o 
   8 -13   7       26.45       39.36     19.68 o 
  -1 -12   7       89.52      122.81     17.24 o 
   0 -12   7        4.53        0.20      8.43 o 
   1 -12   7       97.12       77.28     13.64 o 
   2 -12   7       40.71       39.21     13.21 o 
   3 -12   7       37.92       29.77     10.09 o 
   4 -12   7     1377.88     1262.28     53.20 o 
   5 -12   7      472.52      514.02     30.86 o 
   6 -12   7      341.40      372.30     26.76 o 
   7 -12   7       95.76      106.85     16.69 o 
   8 -12   7       29.58       42.41      9.36 o 
   9 -12   7      230.97      223.36     18.84 o 
  -3 -11   7       13.86       22.41     10.72 o 
  -2 -11   7       94.80       80.92     13.87 o 
  -1 -11   7      370.98      358.67     34.70 o 
   0 -11   7       98.30      102.65     12.04 o 
   1 -11   7       58.98       58.73     11.27 o 
   2 -11   7       72.07       68.64     10.02 o 
   3 -11   7      104.18      115.61     20.40 o 
   4 -11   7        1.82        5.07      6.56 o 
   5 -11   7      204.76      212.06     20.91 o 
   6 -11   7      119.28      124.01     13.01 o 
   7 -11   7       92.29      108.93     13.77 o 
   8 -11   7       93.40      100.77     12.01 o 
   9 -11   7      160.45      177.63     16.28 o 
  10 -11   7       47.94       57.11     15.19 o 
  -4 -10   7      268.47      260.30     24.56 o 
  -3 -10   7       95.16       91.42     17.75 o 
  -2 -10   7      782.12      700.92     27.18 o 
  -1 -10   7       26.34       26.58      6.90 o 
   0 -10   7       18.93       31.85      7.69 o 
   1 -10   7       34.34       33.55      7.88 o 
   2 -10   7       58.76       78.15     10.58 o 
   3 -10   7      282.98      299.82     18.77 o 
   4 -10   7       21.81       28.09      6.53 o 
   5 -10   7        1.25        6.52      5.77 o 
   6 -10   7       42.88       35.50      8.16 o 
   7 -10   7      971.37      926.37     29.14 o 
   8 -10   7      343.41      337.32     21.42 o 
   9 -10   7      138.42      134.17     18.72 o 
  10 -10   7      198.01      187.13     16.68 o 
  11 -10   7      281.98      270.12     25.78 o 
  -5  -9   7        1.13       -6.14      8.77 o 
  -4  -9   7      387.56      391.19     28.28 o 
  -3  -9   7      122.68      130.37     11.46 o 
  -2  -9   7      535.71      528.98     25.23 o 
  -1  -9   7        0.23        1.47      5.93 o 
   0  -9   7     1082.24     1032.49     25.50 o 
   1  -9   7     2251.82     2117.96     38.04 o 
   2  -9   7      384.13      352.24     19.25 o 
   3  -9   7       71.43       60.04      7.58 o 
   4  -9   7      128.67      112.75      9.79 o 
   5  -9   7      139.90      145.27     11.17 o 
   6  -9   7      523.91      530.72     23.71 o 
   7  -9   7      290.25      245.22     17.40 o 
   8  -9   7      144.25      137.56     13.36 o 
   9  -9   7      478.82      441.63     24.07 o 
  10  -9   7       29.64       15.24      7.47 o 
  11  -9   7       54.42       46.47     10.21 o 
  -7  -8   7       17.19       27.95     16.81 o 
  -6  -8   7      204.12      262.49     20.19 o 
  -5  -8   7      561.62      548.96     27.90 o 
  -4  -8   7       26.60       37.86      8.22 o 
  -3  -8   7      201.77      209.83     13.68 o 
  -2  -8   7     1499.50     1444.55     31.30 o 
  -1  -8   7        6.41        2.94      4.61 o 
   0  -8   7       28.27       23.89      8.11 o 
   1  -8   7      838.91      819.05     17.82 o 
   2  -8   7      575.16      565.02     18.75 o 
   3  -8   7      232.30      244.59     13.39 o 
   4  -8   7       15.22        6.40      5.04 o 
   5  -8   7      571.92      548.53     17.76 o 
   6  -8   7      258.19      313.73     20.64 o 
   7  -8   7      659.47      595.23     31.80 o 
   8  -8   7      691.85      669.08     24.94 o 
   9  -8   7     1474.22     1418.35     37.33 o 
  10  -8   7      282.77      278.71     19.48 o 
  11  -8   7      101.46      114.04     15.15 o 
  12  -8   7      177.16      187.48     19.66 o 
  -8  -7   7      107.78      102.89     20.50 o 
  -7  -7   7       67.30       90.55     16.64 o 
  -6  -7   7        0.08       14.23      6.61 o 
  -5  -7   7      631.27      616.03     45.76 o 
  -4  -7   7     1074.34     1040.20     46.12 o 
  -3  -7   7       53.63       61.34      7.68 o 
  -2  -7   7      260.83      224.34     14.56 o 
  -1  -7   7     1504.42     1423.64     34.07 o 
   0  -7   7       20.47       14.45      4.70 o 
   1  -7   7        0.44        5.93      3.21 o 
   2  -7   7      513.23      514.96     13.26 o 
   3  -7   7      742.47      675.72     18.60 o 
   4  -7   7       81.22       73.72      7.66 o 
   5  -7   7       36.65       41.12      6.18 o 
   6  -7   7      738.82      715.33     25.92 o 
   7  -7   7       29.61       31.22      7.50 o 
   8  -7   7        2.69       15.00      6.40 o 
   9  -7   7      252.16      272.30     18.55 o 
  10  -7   7       27.58       38.18      8.15 o 
  11  -7   7       84.36       71.11     11.33 o 
  12  -7   7       14.88       16.60      9.35 o 
  -8  -6   7      129.53      109.58     13.19 o 
  -7  -6   7      242.86      235.28     18.85 o 
  -6  -6   7      218.71      237.95     17.46 o 
  -5  -6   7       23.89       37.03     10.40 o 
  -4  -6   7     1036.29     1018.64     24.34 o 
  -3  -6   7       10.79        9.46      4.50 o 
  -2  -6   7      202.23      214.89     12.32 o 
  -1  -6   7      237.53      259.47      9.91 o 
   0  -6   7       71.55       47.42      4.84 o 
   1  -6   7      679.77      645.27     14.44 o 
   2  -6   7       46.73       58.19      5.07 o 
   3  -6   7       65.02       67.34      7.16 o 
   4  -6   7      317.26      302.62     13.72 o 
   5  -6   7       45.55       68.41      8.03 o 
   6  -6   7     1146.14     1172.42     38.83 o 
   7  -6   7      928.30      936.26     26.82 o 
   8  -6   7      328.88      320.88     30.33 o 
   9  -6   7       53.03       43.47      8.59 o 
  10  -6   7       33.10       30.55      8.75 o 
  11  -6   7      309.42      320.98     21.43 o 
  12  -6   7       33.83       33.13     10.59 o 
  -9  -5   7       95.78      117.95     17.41 o 
  -8  -5   7       51.12       34.66     10.48 o 
  -7  -5   7       64.29       80.21     10.72 o 
  -6  -5   7     1369.98     1280.22     34.58 o 
  -5  -5   7      135.54      158.37     13.47 o 
  -4  -5   7       83.14       85.21      7.98 o 
  -3  -5   7       64.09       66.31      7.13 o 
  -2  -5   7     1119.84     1099.42     19.55 o 
  -1  -5   7        3.33        9.58      3.43 o 
   0  -5   7      294.34      278.42     11.71 o 
   1  -5   7     1328.53     1347.74     21.31 o 
   2  -5   7     2617.47     2658.10     33.27 o 
   3  -5   7      284.40      317.45     12.92 o 
   4  -5   7      777.32      721.27     18.04 o 
   5  -5   7      272.46      263.91     16.34 o 
   6  -5   7     1095.84     1088.42     23.93 o 
   7  -5   7        4.27        6.40      4.29 o 
   8  -5   7       11.41       26.00      7.09 o 
   9  -5   7     1032.94      995.32     34.56 o 
  10  -5   7      112.81      106.46     12.67 o 
  11  -5   7      156.60      191.44     23.89 o 
  12  -5   7       11.86        0.34     12.16 o 
 -10  -4   7       19.48       23.33      9.57 o 
  -9  -4   7       27.90       27.47      8.41 o 
  -8  -4   7      177.38      180.91     15.62 o 
  -7  -4   7      196.78      175.14     16.01 o 
  -6  -4   7      136.40      124.92     13.57 o 
  -5  -4   7        2.97        4.76      7.55 o 
  -4  -4   7      212.51      205.04     13.21 o 
  -3  -4   7       11.78       22.19      3.75 o 
  -2  -4   7     1188.37     1075.25     18.95 o 
  -1  -4   7       65.19       50.95      4.88 o 
   0  -4   7     2408.79     2546.23     32.55 o 
   1  -4   7      117.95      142.43      7.97 o 
   2  -4   7     2318.80     2142.19     27.65 o 
   3  -4   7      956.34      873.67     18.75 o 
   4  -4   7       10.50       14.50      4.46 o 
   5  -4   7     1032.16     1013.62     21.96 o 
   6  -4   7        5.54       10.98      5.83 o 
   7  -4   7        5.65       10.47      5.80 o 
   8  -4   7       21.53       14.24      5.51 o 
   9  -4   7      776.55      733.40     47.34 o 
  10  -4   7      391.21      368.78     21.83 o 
  11  -4   7       25.93       49.23      9.53 o 
 -10  -3   7      113.45      102.08     12.57 o 
  -9  -3   7      236.51      240.08     18.27 o 
  -8  -3   7      841.68      765.50     26.52 o 
  -7  -3   7      529.37      522.27     24.08 o 
  -6  -3   7       12.43       19.38      6.47 o 
  -5  -3   7       23.80       34.47      7.84 o 
  -4  -3   7      225.05      229.87      8.74 o 
  -3  -3   7      500.26      543.03     12.71 o 
  -2  -3   7     1100.98     1120.82     18.86 o 
  -1  -3   7     1530.70     1489.29     22.31 o 
   0  -3   7     2813.62     2878.75     34.85 o 
   1  -3   7      143.74      146.96      8.05 o 
   2  -3   7      216.94      228.31     14.90 o 
   3  -3   7       42.72       56.68      4.66 o 
   4  -3   7     1249.61     1319.67     21.55 o 
   5  -3   7        0.95        0.60      2.44 o 
   6  -3   7      171.47      166.38     10.92 o 
   7  -3   7        4.36        5.29      5.74 o 
   8  -3   7      149.15      119.65     10.24 o 
   9  -3   7      447.17      415.02     21.83 o 
  10  -3   7      414.58      407.96     33.76 o 
  11  -3   7        1.04       16.85      9.27 o 
 -11  -2   7      105.82      104.48     16.55 o 
 -10  -2   7      445.44      408.05     23.93 o 
  -9  -2   7       23.73       23.18      7.23 o 
  -8  -2   7       67.89       81.54     10.64 o 
  -7  -2   7      950.37      903.72     27.14 o 
  -6  -2   7      619.11      561.16     16.99 o 
  -5  -2   7      343.78      344.99     14.03 o 
  -4  -2   7      458.72      489.64     17.23 o 
  -3  -2   7      781.52      719.32     16.66 o 
  -2  -2   7     1473.76     1499.30     24.18 o 
  -1  -2   7     1225.05     1167.67     20.34 o 
   0  -2   7     1122.23     1108.56     17.52 o 
   1  -2   7      574.41      557.92     11.41 o 
   2  -2   7      347.83      323.29      9.70 o 
   3  -2   7     1361.99     1409.40     22.61 o 
   4  -2   7      735.07      738.23     16.02 o 
   5  -2   7       39.85       38.26      6.92 o 
   6  -2   7       70.47       74.98      8.34 o 
   7  -2   7       60.45       64.62      7.73 o 
   8  -2   7      232.80      222.12     13.54 o 
   9  -2   7        7.95        9.62      5.61 o 
  10  -2   7      236.22      203.32     18.88 o 
  11  -2   7      263.11      307.40     24.11 o 
 -11  -1   7        0.48        4.56     10.26 o 
 -10  -1   7      592.22      573.64     33.93 o 
  -9  -1   7      147.15      164.50     14.49 o 
  -8  -1   7        0.67       -1.57      4.05 o 
  -7  -1   7      419.22      414.58     16.75 o 
  -6  -1   7     1574.22     1548.36     29.76 o 
  -5  -1   7      493.74      495.21     15.38 o 
  -4  -1   7       62.74       55.63      4.73 o 
  -3  -1   7      897.43      895.65     18.99 o 
  -2  -1   7     3833.46     4139.48     46.60 o 
  -1  -1   7       76.68       98.89      5.58 o 
   0  -1   7      150.66      148.27      8.60 o 
   1  -1   7     1125.22     1177.78     21.74 o 
   2  -1   7     1773.50     1794.44     29.23 o 
   3  -1   7        1.63        7.93      2.52 o 
   4  -1   7     2148.36     2213.57     30.91 o 
   5  -1   7     1254.46     1269.08     22.44 o 
   6  -1   7     1922.92     1908.62     30.84 o 
   7  -1   7      102.43      125.71     11.75 o 
   8  -1   7      311.64      312.93     21.52 o 
   9  -1   7      296.80      288.21     18.68 o 
  10  -1   7      202.91      185.20     17.84 o 
 -12   0   7        8.44       15.41     13.37 o 
 -11   0   7      218.57      204.25     25.94 o 
 -10   0   7        3.94       10.60      8.02 o 
  -9   0   7       50.26       54.08      7.65 o 
  -8   0   7      174.51      190.23     12.57 o 
  -7   0   7     2321.22     2296.68     39.30 o 
  -6   0   7      239.41      252.62     13.37 o 
  -5   0   7      397.52      333.63     15.01 o 
  -4   0   7      996.74     1046.25     21.57 o 
  -3   0   7      584.09      595.59     17.56 o 
  -2   0   7      293.32      281.59      8.97 o 
  -1   0   7     1410.82     1737.14     24.22 o 
   0   0   7      110.01      106.20      7.65 o 
   1   0   7       84.51      111.16      7.91 o 
   2   0   7     2487.44     2325.39     35.60 o 
   3   0   7      868.59      832.13     15.73 o 
   4   0   7       80.69       77.31      6.15 o 
   5   0   7        8.01        9.49      4.53 o 
   6   0   7      269.31      294.69     14.97 o 
   7   0   7      264.44      262.68     14.85 o 
   8   0   7       91.49       80.88      9.29 o 
   9   0   7      111.43      107.57     13.86 o 
  10   0   7      529.81      664.88     57.96 o 
 -12   1   7       97.17       96.96     16.17 o 
 -11   1   7      225.59      230.79     22.28 o 
 -10   1   7      114.46      142.54     26.06 o 
  -9   1   7        5.33        3.94      7.21 o 
  -8   1   7      203.96      219.51     13.31 o 
  -7   1   7       28.87       41.96      6.24 o 
  -6   1   7        0.65        3.64      4.11 o 
  -5   1   7      204.10      228.89      8.99 o 
  -4   1   7     2113.87     2107.43     29.52 o 
  -3   1   7      883.67      852.84     16.53 o 
  -2   1   7       26.11       32.33      4.58 o 
  -1   1   7       75.10       91.31      5.33 o 
   0   1   7     1799.18     1799.54     29.51 o 
   1   1   7      523.78      543.39     14.90 o 
   2   1   7      472.36      468.50     14.47 o 
   3   1   7      453.08      437.85     15.03 o 
   4   1   7     2186.86     2135.46     38.25 o 
   5   1   7        6.16        5.47      4.76 o 
   6   1   7       27.44       24.06      5.94 o 
   7   1   7      122.38      127.35     12.62 o 
   8   1   7      228.01      221.45     16.94 o 
   9   1   7       93.17       80.19     21.03 o 
 -12   2   7        0.13       -1.79      9.90 o 
 -11   2   7        0.39       11.17      6.23 o 
 -10   2   7      557.98      559.81     26.55 o 
  -9   2   7      341.50      327.97     19.88 o 
  -8   2   7       46.54       50.89      6.91 o 
  -7   2   7      786.60      714.36     20.60 o 
  -6   2   7      710.29      720.66     23.50 o 
  -5   2   7      568.44      537.57     13.66 o 
  -4   2   7      428.13      414.73     12.04 o 
  -3   2   7      683.29      670.18     14.66 o 
  -2   2   7       24.66       36.59      4.12 o 
  -1   2   7      249.67      294.80      8.75 o 
   0   2   7      537.02      558.86     11.50 o 
   1   2   7      896.81      907.59     20.11 o 
   2   2   7      249.45      238.18     11.42 o 
   3   2   7       41.48       50.39      6.17 o 
   4   2   7      290.00      258.04     16.35 o 
   5   2   7       66.93       66.51      9.53 o 
   6   2   7       23.21       24.67      6.62 o 
   7   2   7        7.35       24.21      7.26 o 
   8   2   7      314.06      350.69     21.70 o 
   9   2   7      137.26      166.72     22.84 o 
 -12   3   7       19.31       26.67     11.91 o 
 -11   3   7      340.64      350.62     22.40 o 
 -10   3   7      177.43      174.88     15.24 o 
  -9   3   7       15.55       13.67      7.47 o 
  -8   3   7       54.10       43.17      8.62 o 
  -7   3   7       48.68       48.44      8.30 o 
  -6   3   7      849.69      789.38     20.42 o 
  -5   3   7     2005.35     1958.44     37.48 o 
  -4   3   7      178.50      193.86      9.68 o 
  -3   3   7       28.86       32.44      5.15 o 
  -2   3   7      284.85      308.16     10.25 o 
  -1   3   7      557.63      534.25     12.28 o 
   0   3   7       11.60       22.53      6.83 o 
   1   3   7      172.72      171.88     13.01 o 
   2   3   7     1119.35     1088.23     28.72 o 
   3   3   7      488.26      487.64     22.27 o 
   4   3   7        1.47        5.18      6.03 o 
   5   3   7        1.44        5.11      6.92 o 
   6   3   7       88.48       93.46     12.82 o 
   7   3   7      210.79      224.91     26.61 o 
   8   3   7        1.38        9.00     11.14 o 
 -12   4   7       83.94       88.00     12.37 o 
 -11   4   7      273.56      301.33     21.72 o 
 -10   4   7      270.09      287.95     20.96 o 
  -9   4   7      147.59      130.64     12.94 o 
  -8   4   7       15.23       12.76      6.47 o 
  -7   4   7      481.67      466.72     22.75 o 
  -6   4   7      425.26      413.16     14.27 o 
  -5   4   7      754.60      758.27     17.56 o 
  -4   4   7      283.93      310.88     12.33 o 
  -3   4   7      217.50      233.46     11.03 o 
  -2   4   7       22.51       22.70      5.01 o 
  -1   4   7      608.11      560.97     19.87 o 
   0   4   7      244.98      230.22     15.33 o 
   1   4   7       42.04       41.79      7.82 o 
   2   4   7      990.44      974.53     28.22 o 
   3   4   7      227.21      229.39     21.12 o 
   4   4   7      119.02      132.97     14.57 o 
   5   4   7      687.24      679.55     30.85 o 
   6   4   7      459.86      476.41     43.95 o 
   7   4   7      405.82      349.23     33.48 o 
 -12   5   7       33.60       45.60     10.30 o 
 -11   5   7     1104.39     1025.09     36.97 o 
 -10   5   7      434.16      425.01     24.24 o 
  -9   5   7      200.11      256.84     18.38 o 
  -8   5   7       13.15       22.34      6.84 o 
  -7   5   7     1387.01     1453.67     34.93 o 
  -6   5   7      968.48      949.67     20.93 o 
  -5   5   7      457.67      477.61     18.05 o 
  -4   5   7      776.83      790.47     20.75 o 
  -3   5   7     3083.44     3113.50     47.53 o 
  -2   5   7      590.22      531.14     21.12 o 
  -1   5   7       20.97       30.39      7.33 o 
   0   5   7      355.03      379.45     20.43 o 
   1   5   7     2991.46     2836.10     54.60 o 
   2   5   7      221.34      168.75     16.97 o 
   3   5   7      104.17      112.47     15.15 o 
   4   5   7      436.70      457.88     24.72 o 
   5   5   7      354.27      351.95     27.00 o 
   6   5   7       80.73      113.06     16.28 o 
 -11   6   7        6.87       31.30      9.50 o 
 -10   6   7       29.32       26.30     13.46 o 
  -9   6   7      118.57       97.89     11.74 o 
  -8   6   7        1.01        2.32      5.41 o 
  -7   6   7       27.96       21.30      6.85 o 
  -6   6   7       51.20       79.57     10.06 o 
  -5   6   7      393.95      430.25     18.24 o 
  -4   6   7      173.29      186.88     12.65 o 
  -3   6   7       79.43       68.00      9.27 o 
  -2   6   7       36.93       45.23      8.46 o 
  -1   6   7     1269.16     1212.25     33.38 o 
   0   6   7        0.59        7.49      6.01 o 
   1   6   7      725.58      668.03     27.58 o 
   2   6   7      133.07      132.80     14.89 o 
   3   6   7       88.81       81.11     13.75 o 
   4   6   7      343.98      348.94     29.10 o 
   5   6   7       23.63       31.41     11.69 o 
 -11   7   7      204.58      236.96     19.68 o 
 -10   7   7       12.59        7.65      7.20 o 
  -9   7   7      119.44      119.35     17.49 o 
  -8   7   7      182.95      181.19     18.45 o 
  -7   7   7      150.36      155.92     20.26 o 
  -6   7   7      121.49      146.73     13.52 o 
  -5   7   7      355.63      418.94     22.05 o 
  -4   7   7       10.42       18.22      6.78 o 
  -3   7   7      947.61      950.18     29.42 o 
  -2   7   7      511.32      517.45     24.98 o 
  -1   7   7     1260.99     1223.17     34.44 o 
   0   7   7      288.26      266.86     18.83 o 
   1   7   7       60.30       78.72     13.25 o 
   2   7   7      313.41      357.52     35.09 o 
   3   7   7       58.43       81.53     14.63 o 
 -10   8   7        1.18        1.36     14.49 o 
  -9   8   7      226.01      195.73     20.78 o 
  -8   8   7       60.88       68.73     12.27 o 
  -7   8   7      253.93      256.57     21.99 o 
  -6   8   7       35.63       32.82     10.71 o 
  -5   8   7      206.60      208.42     20.00 o 
  -4   8   7      421.13      432.55     23.45 o 
  -3   8   7       75.43       85.68     11.41 o 
  -2   8   7        4.36       -0.74      7.63 o 
  -1   8   7      150.09      156.29     14.76 o 
   0   8   7      237.82      261.54     22.26 o 
   1   8   7       50.09       61.52     17.29 o 
   2   8   7      198.03      200.34     29.34 o 
  -9   9   7        0.87        7.65     13.40 o 
  -8   9   7       18.29        9.01     14.58 o 
  -7   9   7      139.82      155.47     18.47 o 
  -6   9   7       60.44       81.67     13.62 o 
  -5   9   7       85.70      112.84     15.68 o 
  -4   9   7      112.12      104.51     12.42 o 
  -3   9   7       80.66       71.41     14.07 o 
  -2   9   7       28.93       27.77      8.74 o 
  -1   9   7        4.95       20.49     10.32 o 
   0   9   7        6.62       25.74     12.39 o 
  -6  10   7      311.63      315.83     51.37 o 
  -5  10   7      169.45      174.99     28.49 o 
  -4  10   7       42.77       49.01     12.04 o 
   2 -13   8       16.07       11.99     10.09 o 
   3 -13   8       68.87       56.75     18.38 o 
   4 -13   8       94.69      112.38     21.63 o 
   5 -13   8        5.52        0.09     12.00 o 
   6 -13   8        3.04        0.36     16.24 o 
   7 -13   8       33.48       54.51     14.89 o 
  -1 -12   8        4.32       -1.43     15.70 o 
   0 -12   8      372.57      380.59     28.39 o 
   1 -12   8       14.04       11.43      8.55 o 
   2 -12   8      268.26      251.20     22.78 o 
   3 -12   8      801.37      792.25     28.42 o 
   4 -12   8      196.26      208.29     25.61 o 
   5 -12   8       99.28      111.21     23.84 o 
   6 -12   8        5.30       -3.87     13.68 o 
   7 -12   8      351.98      404.97     23.93 o 
   8 -12   8      267.86      302.63     21.41 o 
   9 -12   8        0.22       -3.11      9.60 o 
  -3 -11   8       63.17       11.49     21.18 o 
  -2 -11   8      283.46      277.94     21.12 o 
  -1 -11   8      524.71      528.93     32.12 o 
   0 -11   8       57.95       73.47     16.34 o 
   1 -11   8        2.40       -1.90      7.70 o 
   2 -11   8        5.92        8.25      6.45 o 
   3 -11   8        7.34        6.84      6.73 o 
   4 -11   8      208.66      197.06     15.93 o 
   5 -11   8      130.20      144.89     13.69 o 
   6 -11   8     1185.69     1127.74     33.03 o 
   7 -11   8        3.28        8.61      6.47 o 
   8 -11   8      353.03      376.87     22.97 o 
   9 -11   8      346.45      367.75     23.66 o 
  10 -11   8       32.96       53.75     14.03 o 
  -4 -10   8       46.46       53.74     13.81 o 
  -3 -10   8        1.22       11.27      8.93 o 
  -2 -10   8      160.91      176.01     15.49 o 
  -1 -10   8      509.08      484.30     22.74 o 
   0 -10   8      482.79      431.81     26.44 o 
   1 -10   8      210.77      200.17     20.00 o 
   2 -10   8      586.57      624.88     25.12 o 
   3 -10   8      629.62      621.19     24.55 o 
   4 -10   8       82.57       83.64      9.00 o 
   5 -10   8       39.31       37.85     11.81 o 
   6 -10   8     1812.75     1748.14     52.59 o 
   7 -10   8      275.93      273.51     18.98 o 
   8 -10   8       19.53       28.75      7.92 o 
   9 -10   8      203.48      211.92     17.85 o 
  10 -10   8       95.97      111.54     14.03 o 
  11 -10   8        2.11       -0.13      8.66 o 
  -5  -9   8      763.96      835.21     40.60 o 
  -4  -9   8      503.80      521.50     27.14 o 
  -3  -9   8       70.91       69.59     10.67 o 
  -2  -9   8       25.44       22.69      6.31 o 
  -1  -9   8      559.70      536.91     20.82 o 
   0  -9   8      169.38      156.95     13.75 o 
   1  -9   8     1490.97     1392.94     34.29 o 
   2  -9   8       48.22       62.93      9.13 o 
   3  -9   8      891.59      906.80     23.41 o 
   4  -9   8      146.42      131.51     10.86 o 
   5  -9   8      564.22      558.65     22.67 o 
   6  -9   8     1453.51     1344.11     45.94 o 
   7  -9   8      228.11      217.22     16.53 o 
   8  -9   8       23.75       38.46      8.12 o 
   9  -9   8       75.86       77.24     11.72 o 
  10  -9   8      276.76      243.02     18.98 o 
  11  -9   8      485.42      471.52     27.42 o 
  -6  -8   8      115.74      123.53     14.44 o 
  -5  -8   8       78.75       75.32     18.01 o 
  -4  -8   8      687.65      673.05     29.08 o 
  -3  -8   8       31.14       34.11      7.25 o 
  -2  -8   8      144.10      148.30     11.94 o 
  -1  -8   8       14.48       15.51      5.32 o 
   0  -8   8      810.25      815.67     29.16 o 
   1  -8   8      187.95      190.81     14.15 o 
   2  -8   8       94.37       99.63     10.63 o 
   3  -8   8      398.06      395.06     16.84 o 
   4  -8   8      101.40      113.58     11.35 o 
   5  -8   8       34.39       65.17      8.70 o 
   6  -8   8      271.03      255.48     17.07 o 
   7  -8   8      425.16      356.83     20.39 o 
   8  -8   8       88.66      100.36     11.90 o 
   9  -8   8       30.76       43.58      9.12 o 
  10  -8   8       40.89       43.52      9.94 o 
  11  -8   8       70.20       92.89     13.05 o 
  -7  -7   8      270.79      342.41     24.45 o 
  -6  -7   8      416.61      437.41     33.23 o 
  -5  -7   8      417.22      433.13     24.15 o 
  -4  -7   8      244.05      260.49     18.16 o 
  -3  -7   8       15.33       16.80      5.67 o 
  -2  -7   8      108.15      101.75      9.29 o 
  -1  -7   8      570.31      516.62     17.71 o 
   0  -7   8        0.63        4.06      4.66 o 
   1  -7   8      300.82      266.31     12.27 o 
   2  -7   8      503.57      480.23     15.97 o 
   3  -7   8       42.14       31.08      7.18 o 
   4  -7   8      153.63      170.42     12.31 o 
   5  -7   8        5.06        1.07      4.15 o 
   6  -7   8       14.26       16.60      5.30 o 
   7  -7   8      133.87      128.23     13.96 o 
   8  -7   8       84.87      100.95     13.27 o 
   9  -7   8      616.38      611.37     26.45 o 
  10  -7   8       21.65       26.89      8.20 o 
  11  -7   8        4.24        1.34      7.72 o 
  -8  -6   8       43.31       48.93     14.27 o 
  -7  -6   8        5.97        3.34      6.46 o 
  -6  -6   8       15.48       13.53      6.13 o 
  -5  -6   8     1072.08     1057.05     31.36 o 
  -4  -6   8       67.80       63.75      9.37 o 
  -3  -6   8      829.85      784.17     20.85 o 
  -2  -6   8       18.15       24.24      5.54 o 
  -1  -6   8       85.98       90.01      6.76 o 
   0  -6   8      411.91      390.64     12.45 o 
   1  -6   8      245.55      244.72      9.82 o 
   2  -6   8      375.57      339.76     19.35 o 
   3  -6   8      124.74      112.50      9.45 o 
   4  -6   8       28.39       29.22      7.70 o 
   5  -6   8       15.23       13.57      5.04 o 
   6  -6   8      511.75      505.65     17.70 o 
   7  -6   8     1055.79     1034.40     28.70 o 
   8  -6   8      287.59      225.27     16.45 o 
   9  -6   8       71.57       76.30     12.77 o 
  10  -6   8      203.30      203.44     17.10 o 
  11  -6   8      128.21      140.77     15.05 o 
  -9  -5   8        1.32        8.78      8.47 o 
  -8  -5   8       16.65        4.41      6.99 o 
  -7  -5   8      179.45      151.84     14.61 o 
  -6  -5   8      310.71      286.94     22.21 o 
  -5  -5   8        7.48       20.50      6.87 o 
  -4  -5   8       53.92       65.02      8.99 o 
  -3  -5   8      551.23      519.57     16.39 o 
  -2  -5   8       68.04       69.33      6.02 o 
  -1  -5   8      997.60     1000.56     19.00 o 
   0  -5   8     2692.50     2749.42     36.07 o 
   1  -5   8     1797.06     1788.10     26.35 o 
   2  -5   8      124.28      121.62      8.85 o 
   3  -5   8      489.75      509.35     15.30 o 
   4  -5   8      172.55      174.81     10.88 o 
   5  -5   8      673.67      673.06     18.26 o 
   6  -5   8      735.69      709.59     23.22 o 
   7  -5   8      138.31      164.65     11.76 o 
   8  -5   8      795.54      753.61     26.33 o 
   9  -5   8        4.61       13.99      7.12 o 
  10  -5   8       53.77       79.98     13.11 o 
  11  -5   8      103.96      107.03     15.96 o 
 -10  -4   8       97.51      131.97     22.31 o 
  -9  -4   8      171.08      155.20     16.49 o 
  -8  -4   8      256.31      240.18     18.12 o 
  -7  -4   8       72.50       59.43      9.29 o 
  -6  -4   8      269.18      271.16     17.94 o 
  -5  -4   8       23.75       25.22      6.50 o 
  -4  -4   8       21.49       19.29      6.12 o 
  -3  -4   8     1239.23     1140.72     21.82 o 
  -2  -4   8     2737.80     2739.34     36.32 o 
  -1  -4   8      889.60      909.50     25.32 o 
   0  -4   8      549.87      515.40     12.46 o 
   1  -4   8     3679.96     3535.90     42.03 o 
   2  -4   8     1694.52     1725.23     24.50 o 
   3  -4   8        0.08       -1.88      3.15 o 
   4  -4   8       17.08       17.99      4.51 o 
   5  -4   8     2600.14     2629.64     40.97 o 
   6  -4   8       62.10       88.72     10.42 o 
   7  -4   8      922.99      902.33     23.10 o 
   8  -4   8     1853.76     1729.08     50.79 o 
   9  -4   8      545.72      546.32     24.12 o 
  10  -4   8        5.71       21.78      9.14 o 
  11  -4   8      275.06      348.63     25.98 o 
 -10  -3   8       97.78       96.28     12.80 o 
  -9  -3   8      238.14      224.70     22.24 o 
  -8  -3   8      574.64      549.18     26.30 o 
  -7  -3   8      210.65      179.94     15.03 o 
  -6  -3   8      138.10      151.73     13.18 o 
  -5  -3   8     1020.23      994.71     35.68 o 
  -4  -3   8      185.75      200.87     12.56 o 
  -3  -3   8      369.07      351.69     11.21 o 
  -2  -3   8      808.68      853.50     16.87 o 
  -1  -3   8     1006.95      906.94     18.43 o 
   0  -3   8      648.87      649.80     15.73 o 
   1  -3   8      535.75      509.51     11.72 o 
   2  -3   8      390.61      390.32     10.26 o 
   3  -3   8      406.00      406.36     10.64 o 
   4  -3   8        5.39        4.95      3.86 o 
   5  -3   8        4.27        7.64      3.81 o 
   6  -3   8       69.85       64.63      7.70 o 
   7  -3   8       95.95      102.54     10.88 o 
   8  -3   8       49.41       46.20      8.45 o 
   9  -3   8       74.70       86.02     12.50 o 
  10  -3   8       72.72      104.09     23.51 o 
  11  -3   8       93.99       97.92     20.22 o 
 -11  -2   8        8.46       21.95     10.23 o 
 -10  -2   8       12.44        4.87      6.90 o 
  -9  -2   8      323.55      324.64     21.09 o 
  -8  -2   8      575.68      549.59     24.43 o 
  -7  -2   8      239.05      229.68     16.21 o 
  -6  -2   8        4.11        7.62      4.54 o 
  -5  -2   8     1941.24     1912.68     33.98 o 
  -4  -2   8       70.73       78.59      5.87 o 
  -3  -2   8        1.34        1.24      2.98 o 
  -2  -2   8     1133.00     1192.50     20.22 o 
  -1  -2   8      569.39      466.47     15.29 o 
   0  -2   8     1190.50     1204.57     19.15 o 
   1  -2   8       28.65       36.88      3.34 o 
   2  -2   8      253.34      269.16     14.51 o 
   3  -2   8      339.08      362.53     14.61 o 
   4  -2   8      832.96      837.66     24.22 o 
   5  -2   8      238.35      251.20     12.79 o 
   6  -2   8      291.06      284.47     16.94 o 
   7  -2   8       15.70       31.75      7.31 o 
   8  -2   8       86.96       82.99     13.96 o 
   9  -2   8       99.85      104.36     11.99 o 
  10  -2   8      154.35      172.75     18.07 o 
 -11  -1   8        7.04       -5.58     16.61 o 
 -10  -1   8       47.40       44.90     11.03 o 
  -9  -1   8       61.33       61.83      9.89 o 
  -8  -1   8      209.74      191.04     12.98 o 
  -7  -1   8      863.93      808.49     27.66 o 
  -6  -1   8     1570.06     1517.83     30.21 o 
  -5  -1   8      395.01      442.74     15.62 o 
  -4  -1   8        3.08        4.45      3.62 o 
  -3  -1   8      114.15       98.98      9.48 o 
  -2  -1   8       91.74      110.27      7.49 o 
  -1  -1   8       36.04       33.72      3.86 o 
   0  -1   8      183.60      163.59      9.71 o 
   1  -1   8       24.66       38.77      5.38 o 
   2  -1   8      120.96      170.34     10.09 o 
   3  -1   8     1566.90     1604.21     29.02 o 
   4  -1   8     1861.14     1845.47     32.63 o 
   5  -1   8      106.15      117.63      9.70 o 
   6  -1   8        2.63        3.08      4.25 o 
   7  -1   8        1.85        7.71      6.04 o 
   8  -1   8      436.56      432.59     28.45 o 
   9  -1   8        4.51       11.94      6.61 o 
  10  -1   8      158.71      161.03     22.40 o 
 -11   0   8       42.72       20.56     11.74 o 
 -10   0   8      401.93      418.35     30.50 o 
  -9   0   8      568.00      550.81     20.79 o 
  -8   0   8      662.31      654.13     20.84 o 
  -7   0   8       50.45       57.51      7.55 o 
  -6   0   8        9.63        3.44      4.33 o 
  -5   0   8       33.43       31.99      5.91 o 
  -4   0   8      285.23      318.02     10.79 o 
  -3   0   8       98.25       88.71      6.29 o 
  -2   0   8     1242.91     1233.28     23.93 o 
  -1   0   8      864.67      952.93     20.42 o 
   0   0   8       52.42       63.58      6.79 o 
   1   0   8     1138.13     1051.38     22.21 o 
   2   0   8     1133.02     1031.20     22.25 o 
   3   0   8       25.09       33.67      5.89 o 
   4   0   8      224.96      215.46     12.40 o 
   5   0   8     1283.32     1286.85     31.84 o 
   6   0   8      217.02      213.34     13.13 o 
   7   0   8      168.77      163.47     13.75 o 
   8   0   8      175.33      194.49     18.92 o 
   9   0   8      183.59      182.78     18.70 o 
 -11   1   8      210.26      215.78     29.21 o 
 -10   1   8       66.00       47.05      9.25 o 
  -9   1   8       43.78       54.35      9.15 o 
  -8   1   8      789.57      750.72     24.13 o 
  -7   1   8      253.54      242.49     15.84 o 
  -6   1   8      808.40      758.93     20.16 o 
  -5   1   8      136.51      155.05     11.37 o 
  -4   1   8      815.23      783.90     16.55 o 
  -3   1   8      155.54      162.20      8.53 o 
  -2   1   8      771.50      702.41     14.40 o 
  -1   1   8      198.72      180.47     10.57 o 
   0   1   8     1276.03     1319.80     25.59 o 
   1   1   8      219.01      205.82     18.04 o 
   2   1   8     1061.40      945.11     31.82 o 
   3   1   8      647.31      623.81     17.99 o 
   4   1   8        5.38        3.61      4.65 o 
   5   1   8        4.25       12.03      6.06 o 
   6   1   8      147.70      153.35     16.33 o 
   7   1   8      205.35      210.20     16.12 o 
   8   1   8       76.40       70.57     14.48 o 
   9   1   8      336.29      325.12     25.44 o 
 -12   2   8       88.65       79.64     15.94 o 
 -11   2   8      470.20      461.68     29.98 o 
 -10   2   8      112.46      137.79     18.56 o 
  -9   2   8       10.93       27.12      7.35 o 
  -8   2   8      132.35      143.56     11.35 o 
  -7   2   8      289.80      282.06     15.04 o 
  -6   2   8       52.78       47.17      7.59 o 
  -5   2   8       57.87       82.77      6.73 o 
  -4   2   8     1141.50     1039.34     27.74 o 
  -3   2   8     1848.66     1812.50     27.74 o 
  -2   2   8      224.94      247.44     12.51 o 
  -1   2   8      502.36      502.56     15.23 o 
   0   2   8     1087.87     1043.88     44.43 o 
   1   2   8      438.59      424.87     19.95 o 
   2   2   8      292.53      299.55     12.96 o 
   3   2   8      931.28      853.53     30.89 o 
   4   2   8      418.02      368.13     20.25 o 
   5   2   8       83.94       71.61     10.29 o 
   6   2   8        3.34        8.25      5.82 o 
   7   2   8       51.71       63.88      9.76 o 
   8   2   8        1.05        4.58      8.67 o 
 -12   3   8        1.52       -0.15      7.59 o 
 -11   3   8      239.80      232.07     18.74 o 
 -10   3   8      106.20      105.88     12.08 o 
  -9   3   8        9.28        5.40      6.98 o 
  -8   3   8      337.45      314.67     19.47 o 
  -7   3   8      904.10      883.84     23.05 o 
  -6   3   8     1288.20     1201.01     26.38 o 
  -5   3   8      271.49      290.97     12.62 o 
  -4   3   8      217.19      211.60     10.53 o 
  -3   3   8     1696.85     1658.08     30.50 o 
  -2   3   8       69.54       55.97      6.53 o 
  -1   3   8      216.70      209.33     11.21 o 
   0   3   8        6.97       13.68      5.48 o 
   1   3   8     1431.52     1385.88     33.66 o 
   2   3   8       18.99       18.33      6.37 o 
   3   3   8       36.24       43.11      8.68 o 
   4   3   8      687.70      674.64     25.18 o 
   5   3   8      387.38      398.17     25.30 o 
   6   3   8       61.42       61.18     11.11 o 
   7   3   8       59.77       75.58     26.10 o 
 -12   4   8        9.41       15.51     19.90 o 
 -11   4   8      133.69      149.93     15.45 o 
 -10   4   8       66.54       61.39     10.28 o 
  -9   4   8        4.72        2.38      8.47 o 
  -8   4   8        4.42       15.13      7.12 o 
  -7   4   8       35.24       24.94      7.50 o 
  -6   4   8       42.45       56.18      7.58 o 
  -5   4   8      549.49      541.49     21.76 o 
  -4   4   8      173.30      185.66     11.81 o 
  -3   4   8      123.29      131.80      9.72 o 
  -2   4   8      558.32      550.87     21.57 o 
  -1   4   8       56.19       47.28      9.00 o 
   0   4   8      661.24      616.40     22.13 o 
   1   4   8      203.55      200.78     15.21 o 
   2   4   8        7.25       10.19      6.44 o 
   3   4   8        0.45       -0.82      5.59 o 
   4   4   8       77.18       66.56      9.97 o 
   5   4   8        8.48       18.59      7.30 o 
   6   4   8      150.52      176.27     33.84 o 
 -11   5   8      195.65      181.59     16.75 o 
 -10   5   8       68.31       56.93     10.65 o 
  -9   5   8      218.10      216.91     21.84 o 
  -8   5   8      822.58      796.68     26.81 o 
  -7   5   8       36.96       44.78      8.66 o 
  -6   5   8      942.30      937.77     21.26 o 
  -5   5   8     1973.62     1960.17     42.04 o 
  -4   5   8     1363.71     1295.27     32.95 o 
  -3   5   8       97.94       93.69     11.06 o 
  -2   5   8        2.40        1.74      5.37 o 
  -1   5   8      836.26      792.80     26.23 o 
   0   5   8     1134.20     1038.93     32.76 o 
   1   5   8       53.60       53.49      9.20 o 
   2   5   8      473.37      494.50     27.30 o 
   3   5   8      457.02      468.09     30.08 o 
   4   5   8        0.51       10.43      6.73 o 
   5   5   8      110.69      116.60     17.63 o 
 -11   6   8      122.58      107.56     13.71 o 
 -10   6   8      141.58      146.91     14.76 o 
  -9   6   8      154.26      176.30     16.89 o 
  -8   6   8       56.85       52.86      8.67 o 
  -7   6   8      327.26      283.04     28.19 o 
  -6   6   8      147.23      163.66     16.46 o 
  -5   6   8        1.17        1.56      6.89 o 
  -4   6   8      329.36      373.43     22.38 o 
  -3   6   8      293.64      290.24     19.28 o 
  -2   6   8       72.60       72.62     11.02 o 
  -1   6   8       61.81       62.76      9.80 o 
   0   6   8      403.70      399.50     22.73 o 
   1   6   8      411.88      414.82     26.63 o 
   2   6   8        0.80       17.57      7.72 o 
   3   6   8       85.35       90.09     14.81 o 
   4   6   8      254.49      209.92     23.19 o 
 -10   7   8       19.89       30.32     11.57 o 
  -9   7   8        6.42       21.17     16.76 o 
  -8   7   8        2.28       -2.41     10.74 o 
  -7   7   8      207.05      195.36     24.68 o 
  -6   7   8      293.67      302.38     25.29 o 
  -5   7   8      123.07      154.78     13.95 o 
  -4   7   8      202.41      226.94     17.24 o 
  -3   7   8      503.28      536.79     26.08 o 
  -2   7   8      753.33      691.62     40.68 o 
  -1   7   8      136.23      131.91     13.72 o 
   0   7   8        2.43       17.62      7.10 o 
   1   7   8      435.50      443.69     25.55 o 
   2   7   8       35.60       47.66     12.86 o 
  -9   8   8       84.27      106.30     21.93 o 
  -8   8   8      363.17      416.75     95.63 o 
  -7   8   8        4.43       10.43     13.17 o 
  -6   8   8       45.47       34.28     10.74 o 
  -5   8   8      169.68      166.86     33.35 o 
  -4   8   8       70.04       64.20     13.73 o 
  -3   8   8       40.45       34.55      8.60 o 
  -2   8   8       51.43       36.73     10.27 o 
  -1   8   8       50.40       43.42     12.95 o 
   0   8   8       61.39       65.92     11.43 o 
   1   8   8       27.09       12.58     11.46 o 
  -8   9   8      242.99      318.30     50.76 o 
  -7   9   8      501.58      565.18     44.83 o 
  -6   9   8       96.52      151.99     18.94 o 
  -5   9   8      116.27       93.96     15.78 o 
  -4   9   8      120.94      129.38     18.53 o 
  -3   9   8       84.25      122.79     14.52 o 
  -2   9   8      225.19      313.38     22.93 o 
   3 -13   9      136.33      136.79     24.57 o 
   4 -13   9       38.90       59.41     19.18 o 
   5 -13   9       14.73        5.32      9.77 o 
   6 -13   9      849.83      930.49     42.00 o 
   0 -12   9        0.81       -5.63      8.62 o 
   1 -12   9        7.01       10.07      9.69 o 
   2 -12   9       62.17       77.68     12.04 o 
   3 -12   9       86.96       82.38     12.35 o 
   4 -12   9      112.66      141.68     17.25 o 
   5 -12   9        3.15       16.38      9.82 o 
   6 -12   9      384.39      374.72     31.32 o 
   7 -12   9      197.77      233.30     18.44 o 
   8 -12   9       15.15       23.85      8.90 o 
  -2 -11   9      203.29      185.27     25.98 o 
  -1 -11   9        4.71       24.25      8.65 o 
   0 -11   9      117.08      142.17     14.69 o 
   1 -11   9      218.64      218.33     16.81 o 
   2 -11   9      189.98      160.41     14.74 o 
   3 -11   9     1093.80     1030.52     31.81 o 
   4 -11   9      264.17      304.75     30.35 o 
   5 -11   9      362.23      386.81     22.22 o 
   6 -11   9      122.09      151.04     14.46 o 
   7 -11   9      266.93      307.78     21.04 o 
   8 -11   9      379.98      374.60     38.02 o 
   9 -11   9       83.12       96.71     13.10 o 
  -4 -10   9      450.02      514.51     38.03 o 
  -3 -10   9      194.88      229.82     18.31 o 
  -2 -10   9      307.41      317.95     20.70 o 
  -1 -10   9      154.21      165.99     15.16 o 
   0 -10   9      123.97      145.92     14.22 o 
   1 -10   9       57.38       61.63     10.81 o 
   2 -10   9      513.25      531.94     25.38 o 
   3 -10   9      265.89      289.95     19.21 o 
   4 -10   9      307.63      325.94     17.20 o 
   5 -10   9      336.06      324.52     19.73 o 
   6 -10   9       33.30       37.53      8.29 o 
   7 -10   9       34.43       25.41      7.65 o 
   8 -10   9      130.76      133.41     14.00 o 
   9 -10   9        6.49       13.06      7.38 o 
  10 -10   9      153.08      151.03     16.89 o 
  -5  -9   9      449.16      530.40     29.12 o 
  -4  -9   9       12.10        7.17     11.11 o 
  -3  -9   9       54.93       76.67     10.69 o 
  -2  -9   9      611.60      594.93     22.08 o 
  -1  -9   9     1901.17     1769.87     41.26 o 
   0  -9   9       15.45        9.39      6.76 o 
   1  -9   9      646.08      600.45     22.82 o 
   2  -9   9      688.19      645.75     23.51 o 
   3  -9   9       47.31       38.81      7.47 o 
   4  -9   9      523.82      536.39     19.34 o 
   5  -9   9       52.94       56.79     10.73 o 
   6  -9   9      827.18      794.68     48.26 o 
   7  -9   9      541.45      519.60     25.36 o 
   8  -9   9      426.42      425.68     24.13 o 
   9  -9   9      517.89      472.54     26.13 o 
  10  -9   9      334.07      299.40     21.23 o 
  11  -9   9       95.02       61.99     17.97 o 
  -6  -8   9        9.99        6.48      7.99 o 
  -5  -8   9      285.25      318.47     22.03 o 
  -4  -8   9        4.20        7.14      6.68 o 
  -3  -8   9      230.10      241.15     17.40 o 
  -2  -8   9       19.83       23.90      9.03 o 
  -1  -8   9        1.76        3.88      5.01 o 
   0  -8   9      407.50      423.52     26.66 o 
   1  -8   9       75.77       90.77     13.96 o 
   2  -8   9      264.39      293.76     15.09 o 
   3  -8   9       80.49       95.84      9.37 o 
   4  -8   9      184.76      170.39     13.83 o 
   5  -8   9      671.89      684.13     20.88 o 
   6  -8   9      160.76      167.85     15.30 o 
   7  -8   9       71.31       52.22     10.75 o 
   8  -8   9       59.77       59.61     10.29 o 
   9  -8   9      105.96      107.45     13.02 o 
  10  -8   9      241.10      243.31     20.86 o 
  11  -8   9       37.61       58.16     14.13 o 
  -7  -7   9       45.81       61.54     10.54 o 
  -6  -7   9      360.33      396.11     24.54 o 
  -5  -7   9       69.29       82.66     11.06 o 
  -4  -7   9      181.70      198.53     15.78 o 
  -3  -7   9      321.72      320.30     16.33 o 
  -2  -7   9      470.13      499.82     24.59 o 
  -1  -7   9        0.18        9.68      5.01 o 
   0  -7   9       23.92       20.59      5.49 o 
   1  -7   9      177.40      164.86     11.07 o 
   2  -7   9       70.28       74.97      8.14 o 
   3  -7   9       93.52       95.76      9.11 o 
   4  -7   9      183.61      194.43     12.32 o 
   5  -7   9     2131.76     2128.12     38.09 o 
   6  -7   9       63.33       70.92      8.61 o 
   7  -7   9      268.68      254.20     17.28 o 
   8  -7   9      764.43      761.04     26.66 o 
   9  -7   9      158.38      164.37     17.40 o 
  10  -7   9        4.01        3.37      7.50 o 
  11  -7   9       71.77      100.19     15.94 o 
  -8  -6   9       51.45       60.69     11.19 o 
  -7  -6   9        3.05       14.84      9.48 o 
  -6  -6   9      451.58      462.06     25.36 o 
  -5  -6   9      561.69      533.88     25.37 o 
  -4  -6   9      173.67      157.96     13.88 o 
  -3  -6   9      155.01      139.16     10.66 o 
  -2  -6   9      121.15      112.04      9.87 o 
  -1  -6   9      232.33      244.50     17.17 o 
   0  -6   9        4.09       15.23      4.27 o 
   1  -6   9      985.72      991.77     22.41 o 
   2  -6   9      873.25      814.33     21.14 o 
   3  -6   9       13.76       16.11      5.10 o 
   4  -6   9      103.72      104.70      9.05 o 
   5  -6   9     2540.33     2518.13     46.32 o 
   6  -6   9      321.71      355.29     19.50 o 
   7  -6   9       34.14       44.75      7.35 o 
   8  -6   9      166.39      169.31     14.47 o 
   9  -6   9      396.29      427.49     34.86 o 
  10  -6   9       20.47       28.82     11.34 o 
  11  -6   9        1.34        5.34     10.14 o 
  -9  -5   9        6.69        5.27      8.95 o 
  -8  -5   9       71.72       81.04     11.42 o 
  -7  -5   9       94.98      102.77     11.93 o 
  -6  -5   9      129.42      143.33     19.04 o 
  -5  -5   9     1143.15     1135.31     31.68 o 
  -4  -5   9       23.86       20.49      6.61 o 
  -3  -5   9        8.43       13.62      5.06 o 
  -2  -5   9      126.56      140.21      8.68 o 
  -1  -5   9     2735.00     2640.96     52.24 o 
   0  -5   9      249.45      246.39     10.66 o 
   1  -5   9       73.68       79.32      6.03 o 
   2  -5   9      411.43      427.02     15.30 o 
   3  -5   9      639.39      631.18     17.25 o 
   4  -5   9      564.36      550.89     28.65 o 
   5  -5   9      194.42      208.95     12.37 o 
   6  -5   9     1568.00     1532.51     30.89 o 
   7  -5   9      326.53      297.29     15.70 o 
   8  -5   9       28.73       19.54     11.81 o 
   9  -5   9       98.59       93.61     13.77 o 
  10  -5   9      117.35       97.04     14.97 o 
  11  -5   9      100.18       94.10     15.89 o 
  -9  -4   9        0.46       10.79     11.18 o 
  -8  -4   9      110.22      123.96     13.37 o 
  -7  -4   9      487.99      526.86     25.86 o 
  -6  -4   9      276.31      256.95     19.15 o 
  -5  -4   9     3633.58     3465.47     61.26 o 
  -4  -4   9        1.78        5.56      5.46 o 
  -3  -4   9      257.28      251.08     11.23 o 
  -2  -4   9       67.61       62.90      6.01 o 
  -1  -4   9     2402.26     2301.10     32.68 o 
   0  -4   9     2901.63     2880.66     37.51 o 
   1  -4   9      143.86      160.21      8.13 o 
   2  -4   9      242.42      244.40     11.15 o 
   3  -4   9     1129.51     1076.97     22.56 o 
   4  -4   9        2.37        2.70      4.40 o 
   5  -4   9     1470.64     1454.59     28.80 o 
   6  -4   9     1098.85     1079.10     29.39 o 
   7  -4   9      646.46      715.27     25.41 o 
   8  -4   9       31.78       30.10     10.29 o 
   9  -4   9      250.71      263.38     22.36 o 
  10  -4   9      493.47      550.05     32.83 o 
  11  -4   9      309.20      318.86     39.48 o 
 -10  -3   9      345.77      397.19     25.48 o 
  -9  -3   9      325.65      338.80     21.97 o 
  -8  -3   9       15.81       28.54      7.49 o 
  -7  -3   9      779.14      740.54     35.94 o 
  -6  -3   9      971.82      985.26     28.96 o 
  -5  -3   9      294.28      311.30     14.99 o 
  -4  -3   9      216.95      221.59     12.40 o 
  -3  -3   9      718.50      716.22     16.16 o 
  -2  -3   9      736.86      729.22     16.20 o 
  -1  -3   9        4.46        4.14      3.14 o 
   0  -3   9      439.05      399.69     12.46 o 
   1  -3   9     2918.36     2791.12     35.57 o 
   2  -3   9     1520.23     1482.28     25.09 o 
   3  -3   9        3.70        4.65      3.22 o 
   4  -3   9      300.72      279.25     16.51 o 
   5  -3   9      485.50      484.72     22.20 o 
   6  -3   9      185.02      168.03     13.77 o 
   7  -3   9       40.03       49.10     12.03 o 
   8  -3   9      305.34      340.84     20.85 o 
   9  -3   9       51.96       49.44     11.02 o 
  10  -3   9        0.03       -6.03      8.48 o 
 -10  -2   9       29.44       24.12      8.08 o 
  -9  -2   9      102.33      102.44     16.88 o 
  -8  -2   9       49.94       48.40      8.97 o 
  -7  -2   9      154.24      152.74     13.92 o 
  -6  -2   9      480.59      492.57     18.02 o 
  -5  -2   9       16.34       26.10     11.13 o 
  -4  -2   9      155.27      156.82      9.63 o 
  -3  -2   9       31.04       37.53      6.44 o 
  -2  -2   9      296.79      301.51     13.50 o 
  -1  -2   9      332.19      341.64     10.80 o 
   0  -2   9       52.01       57.78      4.58 o 
   1  -2   9      489.59      425.04     16.66 o 
   2  -2   9       73.66       80.28      8.10 o 
   3  -2   9       98.78      108.91     11.95 o 
   4  -2   9      414.38      431.66     22.77 o 
   5  -2   9      563.21      561.97     24.24 o 
   6  -2   9       61.41       76.23     10.06 o 
   7  -2   9      231.21      221.05     18.23 o 
   8  -2   9        2.71       15.56     11.25 o 
   9  -2   9      200.73      190.59     15.69 o 
  10  -2   9       68.69       76.81     13.50 o 
 -11  -1   9       74.37       98.66     16.48 o 
 -10  -1   9        1.63        8.07     11.39 o 
  -9  -1   9       68.90       75.58     12.36 o 
  -8  -1   9      463.22      482.36     23.86 o 
  -7  -1   9      234.72      239.39     14.28 o 
  -6  -1   9       44.33       44.14      6.73 o 
  -5  -1   9     1407.40     1381.51     32.44 o 
  -4  -1   9       31.98       40.10      4.92 o 
  -3  -1   9      101.36      107.91      7.48 o 
  -2  -1   9       76.71       71.35      8.08 o 
  -1  -1   9      613.01      553.04     12.09 o 
   0  -1   9      700.20      645.92     17.35 o 
   1  -1   9      731.29      738.25     18.54 o 
   2  -1   9      237.57      233.51     19.68 o 
   3  -1   9      268.44      258.70     13.39 o 
   4  -1   9     1023.40      997.09     23.63 o 
   5  -1   9        2.40        5.88      5.93 o 
   6  -1   9      294.27      290.99     18.39 o 
   7  -1   9      438.25      371.06     20.93 o 
   8  -1   9       56.19       43.83     11.67 o 
   9  -1   9       58.37       77.87     13.33 o 
 -11   0   9       41.39       40.93     16.35 o 
 -10   0   9      229.01      239.46     22.24 o 
  -9   0   9       83.07       88.33      9.56 o 
  -8   0   9       58.67       70.25      8.55 o 
  -7   0   9      508.23      571.61     19.56 o 
  -6   0   9     1076.91     1057.54     25.05 o 
  -5   0   9      418.08      412.57     15.96 o 
  -4   0   9      169.59      156.54      8.75 o 
  -3   0   9     1733.76     1770.67     31.42 o 
  -2   0   9      257.62      257.37      9.26 o 
  -1   0   9      206.20      172.13     13.65 o 
   0   0   9      662.28      610.67     17.16 o 
   1   0   9      971.45      917.68     21.68 o 
   2   0   9        9.81       12.03      4.65 o 
   3   0   9      237.55      242.30     15.44 o 
   4   0   9      920.07      957.45     30.28 o 
   5   0   9      464.21      444.77     17.60 o 
   6   0   9       17.01       19.86      6.54 o 
   7   0   9      438.21      392.09     26.47 o 
   8   0   9      191.82      201.88     21.69 o 
   9   0   9        0.07       27.51     10.28 o 
 -11   1   9       13.88       17.94      9.74 o 
 -10   1   9      362.45      368.37     22.55 o 
  -9   1   9      354.60      329.29     20.52 o 
  -8   1   9      215.43      205.28     13.75 o 
  -7   1   9      122.58      124.37     10.74 o 
  -6   1   9     1288.21     1248.88     27.68 o 
  -5   1   9        5.89        4.75      4.65 o 
  -4   1   9        2.57       11.31      3.85 o 
  -3   1   9     1903.74     1915.16     33.65 o 
  -2   1   9     1011.53      964.19     22.27 o 
  -1   1   9       29.04       24.22      5.58 o 
   0   1   9      508.09      483.22     16.21 o 
   1   1   9      849.42      841.05     20.97 o 
   2   1   9      258.15      253.15     13.34 o 
   3   1   9        4.37        4.94      4.68 o 
   4   1   9      416.18      439.33     21.03 o 
   5   1   9      567.07      582.81     24.92 o 
   6   1   9        2.06       10.00      6.07 o 
   7   1   9       29.83       35.81     13.53 o 
   8   1   9       89.93       99.03     14.96 o 
 -11   2   9        9.70        8.29      7.90 o 
 -10   2   9      293.79      292.28     20.23 o 
  -9   2   9      112.95       97.88     12.71 o 
  -8   2   9      886.80      905.16     24.60 o 
  -7   2   9       21.20       35.73      6.72 o 
  -6   2   9     1940.32     1875.16     35.23 o 
  -5   2   9      383.27      379.60     20.64 o 
  -4   2   9      314.89      331.27     15.34 o 
  -3   2   9      475.80      453.05     16.02 o 
  -2   2   9      809.59      733.96     19.62 o 
  -1   2   9     1120.92      955.30     44.91 o 
   0   2   9      207.43      217.18     22.49 o 
   1   2   9      125.83      129.56     13.04 o 
   2   2   9      677.33      636.98     25.48 o 
   3   2   9      338.75      313.12     19.10 o 
   4   2   9      106.83      100.57     11.37 o 
   5   2   9      257.66      258.54     18.59 o 
   6   2   9        2.92        5.97      6.72 o 
   7   2   9        1.13       -2.41      7.35 o 
 -11   3   9       39.85       48.76      9.61 o 
 -10   3   9       36.23       49.02      9.22 o 
  -9   3   9       81.16       99.73     12.15 o 
  -8   3   9     1098.69     1099.31     31.76 o 
  -7   3   9      450.01      463.01     19.49 o 
  -6   3   9       64.62       78.36      8.64 o 
  -5   3   9        8.95        7.19      5.17 o 
  -4   3   9      567.87      531.18     18.10 o 
  -3   3   9      105.49      109.19      9.44 o 
  -2   3   9       18.65       13.69      6.69 o 
  -1   3   9       88.07       94.98     10.96 o 
   0   3   9      158.46      159.72     13.69 o 
   1   3   9      766.44      719.91     24.60 o 
   2   3   9      551.88      482.87     24.45 o 
   3   3   9     1135.94     1156.78     33.62 o 
   4   3   9      621.69      581.56     26.95 o 
   5   3   9        2.05       -2.88      5.81 o 
   6   3   9       19.90       32.74      8.06 o 
 -11   4   9       18.56       22.70      9.85 o 
 -10   4   9       97.74      106.01     12.54 o 
  -9   4   9      453.93      465.34     25.94 o 
  -8   4   9        3.11        3.50      6.40 o 
  -7   4   9      254.08      245.07     20.16 o 
  -6   4   9       95.73      100.50     11.42 o 
  -5   4   9      439.24      499.28     17.96 o 
  -4   4   9      186.16      214.04     15.45 o 
  -3   4   9        2.89       -2.05      5.79 o 
  -2   4   9      194.52      186.28     14.89 o 
  -1   4   9      737.24      768.80     25.68 o 
   0   4   9       74.98       83.90     11.28 o 
   1   4   9      290.72      299.80     19.70 o 
   2   4   9       78.73       84.77     12.31 o 
   3   4   9        1.11        9.29      6.58 o 
   4   4   9      153.01      174.19     15.80 o 
   5   4   9       51.27       35.35      8.68 o 
 -11   5   9       19.14       29.83      9.02 o 
 -10   5   9      123.28      127.48     15.88 o 
  -9   5   9        7.36       -4.90      7.24 o 
  -8   5   9       28.68       46.81     10.44 o 
  -7   5   9      124.44      147.12     16.30 o 
  -6   5   9      879.51      843.82     35.18 o 
  -5   5   9      172.77      186.37     15.12 o 
  -4   5   9      241.72      239.81     17.22 o 
  -3   5   9       47.64       44.08      8.73 o 
  -2   5   9      241.81      249.97     18.00 o 
  -1   5   9      105.24      118.79     12.64 o 
   0   5   9       17.31       24.54      7.31 o 
   1   5   9      252.49      253.20     18.48 o 
   2   5   9      319.50      316.80     20.95 o 
   3   5   9       39.72       47.12      9.50 o 
   4   5   9       74.90       89.15     12.32 o 
 -10   6   9       39.78       29.87     10.78 o 
  -9   6   9        7.90       21.47     14.37 o 
  -8   6   9      219.65      249.71     29.38 o 
  -7   6   9        2.53       15.59      9.51 o 
  -6   6   9      124.48      191.20     29.19 o 
  -5   6   9      209.92      192.56     19.52 o 
  -4   6   9     1166.01     1136.87     42.00 o 
  -3   6   9        0.22        2.93      6.91 o 
  -2   6   9      248.97      245.99     18.13 o 
  -1   6   9      787.68      719.44     28.42 o 
   0   6   9      463.95      458.78     25.26 o 
   1   6   9       21.71       17.20      8.13 o 
   2   6   9      247.66      253.82     24.44 o 
   3   6   9      190.87      187.17     29.25 o 
  -9   7   9        1.00       14.61     14.21 o 
  -8   7   9      377.23      355.48     57.75 o 
  -7   7   9      272.29      204.72     26.05 o 
  -6   7   9       30.54       29.16      9.65 o 
  -5   7   9       31.50       35.17      8.98 o 
  -4   7   9      715.43      713.39     28.64 o 
  -3   7   9      106.94      112.20     12.73 o 
  -2   7   9       16.40       15.90      7.94 o 
  -1   7   9        9.06       10.37      8.50 o 
   0   7   9      487.69      404.77     24.64 o 
   1   7   9       36.05       15.75      8.75 o 
  -8   8   9        6.97        6.16     21.06 o 
  -7   8   9      271.95      299.94     34.85 o 
  -6   8   9      457.54      486.06     32.81 o 
  -5   8   9       88.79      107.93     15.84 o 
  -4   8   9       81.15       91.40     11.87 o 
  -3   8   9       10.10       23.99      8.42 o 
  -2   8   9       65.83       57.16     15.48 o 
  -1   8   9       50.24       32.30      9.96 o 
   0 -12  10        1.62        4.96     15.17 o 
   1 -12  10        8.42       25.62     15.05 o 
   2 -12  10      326.42      320.55     22.17 o 
   3 -12  10      336.58      356.60     23.38 o 
   4 -12  10       97.48      102.54     15.84 o 
   5 -12  10       76.24       92.99     14.42 o 
   6 -12  10      369.07      393.90     29.07 o 
   7 -12  10        9.11       -0.53      8.81 o 
   8 -12  10       89.10      107.85     19.61 o 
  -2 -11  10       17.78       18.36     11.60 o 
  -1 -11  10       90.68      107.04     13.37 o 
   0 -11  10      139.11      164.92     15.50 o 
   1 -11  10       33.79       36.09      9.18 o 
   2 -11  10      285.57      262.64     19.12 o 
   3 -11  10      372.81      377.81     22.78 o 
   4 -11  10       12.94       18.08      7.17 o 
   5 -11  10       20.97       10.84      8.08 o 
   6 -11  10      735.52      786.92     47.39 o 
   7 -11  10      531.63      518.14     26.99 o 
   8 -11  10        0.30        4.75      8.06 o 
   9 -11  10        1.31       -5.02     14.92 o 
  -3 -10  10       34.08       37.88     11.55 o 
  -2 -10  10      121.74      116.19     20.95 o 
  -1 -10  10       18.06       15.40      7.06 o 
   0 -10  10      741.77      746.65     28.60 o 
   1 -10  10        4.32        8.90      5.96 o 
   2 -10  10      176.69      178.58     18.22 o 
   3 -10  10        4.41       11.94      9.59 o 
   4 -10  10        6.33       24.97      6.80 o 
   5 -10  10      280.06      276.73     27.14 o 
   6 -10  10       23.26       24.53      7.49 o 
   7 -10  10      241.64      246.74     18.41 o 
   8 -10  10      139.14      136.97     14.30 o 
   9 -10  10        5.22        9.86      8.63 o 
  10 -10  10       51.33      128.61     32.21 o 
  -5  -9  10       81.16      114.97     16.99 o 
  -4  -9  10      702.18      770.92     41.76 o 
  -3  -9  10      290.78      286.26     20.18 o 
  -2  -9  10      387.07      406.90     22.38 o 
  -1  -9  10        0.90        7.38      6.55 o 
   0  -9  10      249.16      214.89     16.41 o 
   1  -9  10      473.01      472.04     23.31 o 
   2  -9  10       37.82       58.29      9.26 o 
   3  -9  10      649.92      616.18     21.08 o 
   4  -9  10      410.06      389.00     18.55 o 
   5  -9  10      930.13      874.89     26.26 o 
   6  -9  10        3.93        4.81     12.51 o 
   7  -9  10      360.00      342.61     20.87 o 
   8  -9  10      370.60      368.41     22.79 o 
   9  -9  10       17.40       16.74      7.78 o 
  10  -9  10       30.72        8.91     10.13 o 
  -6  -8  10      185.06      186.25     23.25 o 
  -5  -8  10      451.71      495.43     45.16 o 
  -4  -8  10        0.55        2.99      6.21 o 
  -3  -8  10        1.63       10.96      7.44 o 
  -2  -8  10      177.74      191.54     13.23 o 
  -1  -8  10      722.53      674.65     24.61 o 
   0  -8  10        2.45        4.55      5.51 o 
   1  -8  10      125.01      111.47     11.63 o 
   2  -8  10      506.21      501.02     19.03 o 
   3  -8  10       49.47       56.45      7.86 o 
   4  -8  10       74.16       70.57      9.75 o 
   5  -8  10      217.92      231.95     14.49 o 
   6  -8  10      528.86      510.87     19.83 o 
   7  -8  10       12.66       21.19      8.44 o 
   8  -8  10      253.97      244.48     18.21 o 
   9  -8  10      354.24      313.83     25.87 o 
  10  -8  10      111.99      114.50     17.32 o 
  -7  -7  10      223.82      252.28     20.86 o 
  -6  -7  10       58.93       52.39     10.40 o 
  -5  -7  10      565.40      561.53     31.19 o 
  -4  -7  10      132.57      135.64     13.86 o 
  -3  -7  10      493.83      469.51     23.32 o 
  -2  -7  10       32.13       33.84      6.47 o 
  -1  -7  10      133.40      116.88     11.66 o 
   0  -7  10      183.75      205.27     14.84 o 
   1  -7  10       27.33       31.87      6.57 o 
   2  -7  10     1094.65     1075.85     25.02 o 
   3  -7  10      556.84      517.76     18.43 o 
   4  -7  10      475.28      487.89     20.85 o 
   5  -7  10        1.46        7.85      5.36 o 
   6  -7  10      413.31      380.96     18.04 o 
   7  -7  10      362.35      357.72     20.11 o 
   8  -7  10        7.58       -2.38      8.80 o 
   9  -7  10        9.75       11.80     12.85 o 
  10  -7  10      109.63      113.51     16.95 o 
  -8  -6  10       49.31       72.86     13.91 o 
  -7  -6  10      243.12      250.35     19.80 o 
  -6  -6  10      109.04      113.21     12.99 o 
  -5  -6  10      340.22      308.65     20.06 o 
  -4  -6  10        1.10       15.20      6.79 o 
  -3  -6  10      240.82      259.26     17.24 o 
  -2  -6  10      403.31      441.34     17.34 o 
  -1  -6  10       37.88       52.18      6.21 o 
   0  -6  10      732.37      704.55     19.49 o 
   1  -6  10      222.03      195.70     13.18 o 
   2  -6  10       62.90       65.55      7.97 o 
   3  -6  10      957.08      921.96     26.99 o 
   4  -6  10      275.41      271.72     14.38 o 
   5  -6  10      458.04      457.68     23.22 o 
   6  -6  10        4.17        2.19      6.46 o 
   7  -6  10     1020.74      990.71     45.39 o 
   8  -6  10      244.68      254.48     22.59 o 
   9  -6  10        0.19        8.82      9.61 o 
  10  -6  10      142.80      135.48     18.43 o 
  -8  -5  10       10.35       15.43     10.26 o 
  -7  -5  10       35.51       42.65      9.47 o 
  -6  -5  10      517.67      487.54     25.34 o 
  -5  -5  10       52.56       61.09      9.09 o 
  -4  -5  10       72.00       66.01      9.41 o 
  -3  -5  10      461.46      452.86     27.73 o 
  -2  -5  10     1194.73     1163.31     22.69 o 
  -1  -5  10      924.31      912.23     24.05 o 
   0  -5  10       12.91       10.61      3.80 o 
   1  -5  10     3046.88     3037.48     45.48 o 
   2  -5  10      484.16      479.48     16.19 o 
   3  -5  10      144.99      154.80     13.01 o 
   4  -5  10      127.06      108.16     11.27 o 
   5  -5  10     1157.05     1110.75     30.47 o 
   6  -5  10       97.49      112.40     12.24 o 
   7  -5  10       85.37       81.68     12.12 o 
   8  -5  10      446.18      385.36     26.56 o 
   9  -5  10      520.64      501.76     30.93 o 
  10  -5  10      308.16      322.71     26.45 o 
  -9  -4  10       78.76      114.93     16.31 o 
  -8  -4  10       28.25       29.95      8.67 o 
  -7  -4  10        4.15       14.72      6.36 o 
  -6  -4  10      274.31      298.76     19.63 o 
  -5  -4  10       14.83       10.51      6.27 o 
  -4  -4  10       10.71       12.07      5.98 o 
  -3  -4  10       14.07       26.55      4.81 o 
  -2  -4  10       61.36       65.84      7.25 o 
  -1  -4  10      411.66      375.59     12.63 o 
   0  -4  10      142.85      141.65      8.28 o 
   1  -4  10      316.50      310.30     12.72 o 
   2  -4  10        5.18       11.50      5.59 o 
   3  -4  10     1371.99     1334.51     32.22 o 
   4  -4  10       59.95       47.50     10.51 o 
   5  -4  10      494.85      481.29     22.47 o 
   6  -4  10      118.88      105.17     11.84 o 
   7  -4  10      441.66      439.69     23.29 o 
   8  -4  10      539.41      511.57     25.53 o 
   9  -4  10      297.18      288.64     35.47 o 
  10  -4  10        3.43       30.06     10.86 o 
  -9  -3  10       87.59       95.16     12.27 o 
  -8  -3  10      237.88      233.45     18.04 o 
  -7  -3  10      820.80      804.10     29.53 o 
  -6  -3  10       14.61       18.20      6.89 o 
  -5  -3  10      792.34      800.15     21.69 o 
  -4  -3  10     1289.89     1285.12     27.45 o 
  -3  -3  10      886.78      902.10     19.26 o 
  -2  -3  10       20.27       18.93      5.80 o 
  -1  -3  10     2882.71     2872.37     43.89 o 
   0  -3  10     1691.67     1642.77     34.82 o 
   1  -3  10      877.40      818.82     21.40 o 
   2  -3  10       12.80       15.73      6.54 o 
   3  -3  10      263.81      252.35     15.85 o 
   4  -3  10      560.41      556.02     21.76 o 
   5  -3  10       39.45       30.36     12.69 o 
   6  -3  10      327.29      334.93     20.07 o 
   7  -3  10      731.64      694.71     27.04 o 
   8  -3  10      180.69      200.33     16.40 o 
   9  -3  10        1.81       -0.09      7.63 o 
  10  -3  10       76.53      119.61     18.78 o 
 -10  -2  10       75.71      112.25     18.00 o 
  -9  -2  10       39.02       28.75      7.75 o 
  -8  -2  10       15.49       26.03      7.89 o 
  -7  -2  10      188.44      168.75     14.54 o 
  -6  -2  10      899.36      860.65     23.19 o 
  -5  -2  10       23.50       31.22      6.26 o 
  -4  -2  10      975.28      969.39     25.12 o 
  -3  -2  10      165.98      166.72      9.36 o 
  -2  -2  10       59.13       60.43      5.65 o 
  -1  -2  10       45.86       53.15      6.68 o 
   0  -2  10      594.47      569.00     26.31 o 
   1  -2  10      983.28      916.88     21.45 o 
   2  -2  10        0.69        6.90      4.62 o 
   3  -2  10      231.34      219.54     17.61 o 
   4  -2  10      511.61      526.26     24.88 o 
   5  -2  10      927.98      826.42     26.44 o 
   6  -2  10        5.83       19.11      7.66 o 
   7  -2  10      515.66      479.48     24.40 o 
   8  -2  10      124.78      154.25     14.69 o 
   9  -2  10      102.56       97.37     18.49 o 
 -10  -1  10        5.78       17.14     10.51 o 
  -9  -1  10      214.19      238.25     18.29 o 
  -8  -1  10      517.73      518.38     52.85 o 
  -7  -1  10      227.07      229.18     16.27 o 
  -6  -1  10     1678.30     1627.49     33.37 o 
  -5  -1  10        1.73        1.12      4.68 o 
  -4  -1  10       35.36       39.81      6.14 o 
  -3  -1  10       60.67       70.58      6.33 o 
  -2  -1  10      786.62      663.43     21.12 o 
  -1  -1  10      679.16      652.88     18.26 o 
   0  -1  10        0.06       10.95      4.89 o 
   1  -1  10      451.89      444.48     16.52 o 
   2  -1  10     1449.83     1424.56     29.10 o 
   3  -1  10      528.80      542.52     21.71 o 
   4  -1  10        3.29        0.34      5.88 o 
   5  -1  10     1451.59     1390.87     35.53 o 
   6  -1  10      194.25      207.32     16.08 o 
   7  -1  10       61.10       57.85      9.63 o 
   8  -1  10       67.01       59.18     11.37 o 
   9  -1  10      169.40      188.83     20.52 o 
 -10   0  10       29.44       25.26     10.14 o 
  -9   0  10      141.91      141.65     14.03 o 
  -8   0  10      934.55      921.05     25.50 o 
  -7   0  10      566.77      552.47     34.11 o 
  -6   0  10      167.59      185.51     12.60 o 
  -5   0  10        6.58       10.19      4.70 o 
  -4   0  10      561.48      512.86     32.17 o 
  -3   0  10        9.77       20.01      5.25 o 
  -2   0  10      356.88      315.82     14.83 o 
  -1   0  10     1838.24     1694.98     32.10 o 
   0   0  10      352.72      321.09     14.97 o 
   1   0  10      104.60      108.87      9.53 o 
   2   0  10      524.72      513.15     21.05 o 
   3   0  10      384.56      380.63     17.17 o 
   4   0  10      226.74      225.49     13.83 o 
   5   0  10     1163.87     1065.49     41.46 o 
   6   0  10      238.13      259.18     21.94 o 
   7   0  10      190.10      192.66     19.91 o 
   8   0  10        1.48        0.15      8.43 o 
 -11   1  10      102.50       77.05     14.95 o 
 -10   1  10      376.59      431.98     24.79 o 
  -9   1  10        2.92        9.00      7.27 o 
  -8   1  10      206.25      181.78     13.33 o 
  -7   1  10      843.40      883.53     24.26 o 
  -6   1  10      579.51      557.72     19.51 o 
  -5   1  10       89.65      103.89     13.13 o 
  -4   1  10      298.54      268.39     15.37 o 
  -3   1  10      351.10      352.51     16.16 o 
  -2   1  10       77.70       84.47      8.55 o 
  -1   1  10      372.38      355.66     16.01 o 
   0   1  10     1450.99     1392.86     29.04 o 
   1   1  10      431.25      408.27     16.79 o 
   2   1  10        1.15        1.59      5.83 o 
   3   1  10        1.31       -2.18      5.73 o 
   4   1  10      190.86      216.70     16.29 o 
   5   1  10        0.77       -2.93      6.25 o 
   6   1  10        0.84        6.67     10.11 o 
   7   1  10       13.99       18.13      8.69 o 
 -11   2  10      129.30      158.31     15.99 o 
 -10   2  10      298.82      328.20     21.80 o 
  -9   2  10      194.95      221.65     17.33 o 
  -8   2  10      105.68      118.82     12.25 o 
  -7   2  10      628.75      590.52     24.68 o 
  -6   2  10       67.21       93.87     11.65 o 
  -5   2  10       18.24       23.56      7.46 o 
  -4   2  10        0.15       -1.18      4.94 o 
  -3   2  10      677.82      665.24     19.79 o 
  -2   2  10      586.77      567.15     18.35 o 
  -1   2  10        3.37        0.40      4.49 o 
   0   2  10      405.51      339.18     19.37 o 
   1   2  10      122.79      112.34     12.01 o 
   2   2  10      174.73      189.57     15.30 o 
   3   2  10        0.92        1.81      5.95 o 
   4   2  10      278.21      262.80     25.81 o 
   5   2  10       37.27       43.96      9.15 o 
   6   2  10       54.52       37.13     19.22 o 
   7   2  10       49.64       65.32     14.14 o 
 -11   3  10       69.64       84.43     41.03 o 
 -10   3  10       98.21      136.46     14.61 o 
  -9   3  10      199.66      221.08     21.02 o 
  -8   3  10      292.48      291.12     24.67 o 
  -7   3  10       15.55       14.73      7.51 o 
  -6   3  10       94.09       90.01     11.09 o 
  -5   3  10      173.80      179.59     14.74 o 
  -4   3  10      364.74      372.09     17.56 o 
  -3   3  10       28.17       38.66      6.41 o 
  -2   3  10      207.47      231.49     19.26 o 
  -1   3  10       11.96       10.00      7.68 o 
   0   3  10        7.66        3.28      6.17 o 
   1   3  10      772.65      757.75     26.74 o 
   2   3  10      701.97      658.73     26.57 o 
   3   3  10      266.24      247.33     19.74 o 
   4   3  10       78.51       98.89     11.95 o 
   5   3  10       62.91       67.56     11.12 o 
   6   3  10      116.52       77.46     13.02 o 
 -10   4  10      139.18      169.61     19.50 o 
  -9   4  10       19.50       43.59     10.66 o 
  -8   4  10      370.49      385.67     26.89 o 
  -7   4  10      856.58      857.75     48.51 o 
  -6   4  10      241.98      208.54     16.19 o 
  -5   4  10        5.74       10.36      6.39 o 
  -4   4  10     1819.61     1801.62     41.74 o 
  -3   4  10      514.70      443.03     26.79 o 
  -2   4  10       57.59       73.50     10.38 o 
  -1   4  10       39.82       39.94      8.66 o 
   0   4  10       13.22       31.31      7.69 o 
   1   4  10        0.09        3.42      6.20 o 
   2   4  10       75.47       61.48     10.26 o 
   3   4  10      476.75      419.40     24.89 o 
   4   4  10      814.98      813.31     37.18 o 
   5   4  10        0.67       -7.54      9.76 o 
 -10   5  10       58.14       79.14     14.39 o 
  -9   5  10       88.89       86.19     13.86 o 
  -8   5  10        4.44       -1.46     27.11 o 
  -7   5  10      325.00      355.12     35.61 o 
  -6   5  10       84.70      134.10     16.23 o 
  -5   5  10      176.85      179.83     15.89 o 
  -4   5  10      435.80      465.45     24.48 o 
  -3   5  10      272.84      315.31     20.86 o 
  -2   5  10      365.19      385.99     22.48 o 
  -1   5  10        4.86       14.02      6.90 o 
   0   5  10     1460.53     1363.95     38.13 o 
   1   5  10      160.66      162.27     15.34 o 
   2   5  10      113.37      130.88     14.31 o 
   3   5  10       54.04       45.98     10.97 o 
  -9   6  10      103.20      104.51     21.03 o 
  -8   6  10        6.85        6.57     11.30 o 
  -7   6  10      617.09      557.05     42.79 o 
  -6   6  10      487.28      414.35     39.34 o 
  -5   6  10      119.46      132.30     19.45 o 
  -4   6  10        3.40       -5.68      6.05 o 
  -3   6  10      127.40      135.54     15.96 o 
  -2   6  10      252.80      265.05     19.61 o 
  -1   6  10       83.65       83.45     11.86 o 
   0   6  10       78.08       84.20     12.11 o 
   1   6  10       41.81       38.80     10.07 o 
   2   6  10       93.61      135.58     15.55 o 
  -8   7  10      251.19      275.38     33.18 o 
  -7   7  10       43.81       58.14     17.38 o 
  -6   7  10      319.14      332.55     34.01 o 
  -5   7  10      355.37      378.26     28.51 o 
  -4   7  10      147.74      143.95     15.40 o 
  -3   7  10        0.10       11.13      7.85 o 
  -2   7  10      131.14      138.33     15.24 o 
  -1   7  10      131.20      149.64     16.15 o 
   0   7  10        1.60        4.73      8.30 o 
  -5   8  10      160.60      214.76     23.26 o 
  -4   8  10       85.16       68.89     12.62 o 
   1 -12  11       26.25       36.43     10.60 o 
   2 -12  11       55.38       73.63     13.30 o 
   3 -12  11       85.14      105.08     14.21 o 
   4 -12  11      690.67      765.82     39.26 o 
   5 -12  11      131.39      153.92     18.71 o 
   6 -12  11       53.69       87.96     15.30 o 
  -1 -11  11       77.40      103.82     20.07 o 
   0 -11  11       63.09       77.20     18.44 o 
   1 -11  11      253.17      280.60     20.46 o 
   2 -11  11      465.57      468.08     26.16 o 
   3 -11  11        8.35        6.22      7.72 o 
   4 -11  11       34.21       38.52      8.66 o 
   5 -11  11      172.90      206.63     20.89 o 
   6 -11  11      627.41      658.48     28.70 o 
   7 -11  11        0.45       29.87      9.37 o 
   8 -11  11      106.65       99.43     14.84 o 
  -3 -10  11       53.98       54.41     13.78 o 
  -2 -10  11      315.36      242.55     22.75 o 
  -1 -10  11      445.74      463.61     28.97 o 
   0 -10  11      142.97      130.04     13.52 o 
   1 -10  11      277.14      246.26     18.41 o 
   2 -10  11     1388.11     1293.94     36.50 o 
   3 -10  11      123.63      139.90     14.43 o 
   4 -10  11        6.23       10.52      6.53 o 
   5 -10  11       62.15       81.58     10.60 o 
   6 -10  11     1039.14     1046.02     32.49 o 
   7 -10  11      138.96      128.20     14.23 o 
   8 -10  11       58.52       57.10     13.58 o 
   9 -10  11       10.95       24.63     13.64 o 
  -4  -9  11      179.82      212.88     30.28 o 
  -3  -9  11       18.04       35.57     10.12 o 
  -2  -9  11      131.27      122.40     15.16 o 
  -1  -9  11      132.87      145.43     14.00 o 
   0  -9  11      140.66      172.05     15.51 o 
   1  -9  11       30.52       20.85      7.45 o 
   2  -9  11      290.80      285.82     18.95 o 
   3  -9  11       92.16      111.04     10.78 o 
   4  -9  11        1.37       -0.03      5.58 o 
   5  -9  11       17.82       15.39      8.79 o 
   6  -9  11      289.81      281.16     19.46 o 
   7  -9  11      335.32      367.30     27.13 o 
   8  -9  11        0.74       20.52     12.63 o 
   9  -9  11       48.83       48.67     12.59 o 
  -5  -8  11       48.85       54.67     20.08 o 
  -4  -8  11      249.74      244.81     18.41 o 
  -3  -8  11      258.35      235.03     31.77 o 
  -2  -8  11      463.12      411.04     29.82 o 
  -1  -8  11       97.57      123.49     12.60 o 
   0  -8  11      135.99      127.06     12.80 o 
   1  -8  11      242.68      217.80     16.44 o 
   2  -8  11       22.40       20.89      6.30 o 
   3  -8  11      353.43      364.75     17.84 o 
   4  -8  11      170.38      164.48     12.63 o 
   5  -8  11      199.50      216.88     14.24 o 
   6  -8  11       71.88       49.87      9.08 o 
   7  -8  11      131.02      153.24     30.15 o 
   8  -8  11      167.62      168.62     21.00 o 
   9  -8  11       89.27      106.06     16.30 o 
  10  -8  11        1.51       10.14     11.28 o 
  -6  -7  11      173.19      191.72     18.38 o 
  -5  -7  11      225.56      238.94     18.17 o 
  -4  -7  11       20.87       29.03      7.80 o 
  -3  -7  11      100.85       75.13     10.55 o 
  -2  -7  11      129.76      154.05     13.51 o 
  -1  -7  11      249.81      239.97     16.54 o 
   0  -7  11       50.19       46.76     10.39 o 
   1  -7  11      505.95      489.74     18.79 o 
   2  -7  11      169.73      161.16     11.98 o 
   3  -7  11        3.48        8.85      5.16 o 
   4  -7  11       34.59       44.09      8.28 o 
   5  -7  11      345.33      348.56     20.84 o 
   6  -7  11      992.79      880.32     28.41 o 
   7  -7  11       47.76       52.05     11.41 o 
   8  -7  11      281.36      276.55     23.24 o 
   9  -7  11      138.55      158.38     21.36 o 
  10  -7  11        5.58        8.03     11.20 o 
  -7  -6  11      156.90      177.60     16.76 o 
  -6  -6  11       73.14      105.92     12.94 o 
  -5  -6  11      353.85      364.58     22.49 o 
  -4  -6  11      240.14      226.47     17.30 o 
  -3  -6  11       71.69       61.35     10.53 o 
  -2  -6  11       17.08       14.70      6.68 o 
  -1  -6  11      747.17      724.42     31.16 o 
   0  -6  11       21.14       32.37      6.57 o 
   1  -6  11        0.12        8.08      4.75 o 
   2  -6  11     1478.70     1399.07     28.86 o 
   3  -6  11        5.93       21.12      7.28 o 
   4  -6  11      567.33      568.37     24.02 o 
   5  -6  11       10.62       13.39      7.10 o 
   6  -6  11      602.68      573.11     25.65 o 
   7  -6  11        8.09       10.22      7.70 o 
   8  -6  11       40.78       16.48     12.82 o 
   9  -6  11       66.77       47.17     12.64 o 
  10  -6  11       22.42       31.35     12.01 o 
  -8  -5  11        8.66       11.57      8.84 o 
  -7  -5  11      459.80      470.55     26.39 o 
  -6  -5  11       16.63       28.80      9.85 o 
  -5  -5  11      248.02      265.06     18.50 o 
  -4  -5  11      479.34      512.78     24.29 o 
  -3  -5  11     1967.11     1906.50     41.48 o 
  -2  -5  11      200.83      183.76     10.64 o 
  -1  -5  11      353.66      347.40     16.56 o 
   0  -5  11      364.12      372.62     15.50 o 
   1  -5  11      958.58      948.33     36.99 o 
   2  -5  11      441.18      458.45     21.77 o 
   3  -5  11      142.67      135.28     12.59 o 
   4  -5  11     2052.72     1925.05     42.12 o 
   5  -5  11      712.28      731.96     25.57 o 
   6  -5  11      754.54      690.84     26.71 o 
   7  -5  11     1629.39     1589.51     46.32 o 
   8  -5  11      293.01      303.89     24.22 o 
   9  -5  11       46.90       23.50     10.19 o 
  10  -5  11       95.59      130.21     34.22 o 
  -8  -4  11      251.20      245.75     19.13 o 
  -7  -4  11        2.89        8.35      7.73 o 
  -6  -4  11      180.84      169.80     15.24 o 
  -5  -4  11       13.66       26.91      8.01 o 
  -4  -4  11       12.80       18.35      6.39 o 
  -3  -4  11       63.71       81.89     10.35 o 
  -2  -4  11      143.80      134.29      8.93 o 
  -1  -4  11      721.98      718.82     21.95 o 
   0  -4  11        8.35       16.31      6.07 o 
   1  -4  11       12.72       25.14      7.23 o 
   2  -4  11       44.18       56.66      9.22 o 
   3  -4  11      766.44      750.25     24.72 o 
   4  -4  11       32.98       28.61     10.46 o 
   5  -4  11        4.39        7.00      6.12 o 
   6  -4  11       25.94       33.95      8.19 o 
   7  -4  11      187.30      200.76     16.47 o 
   8  -4  11       87.29       80.18     11.32 o 
   9  -4  11       60.63       53.03     12.32 o 
  -9  -3  11      591.84      647.89     34.16 o 
  -8  -3  11       10.92       20.89      7.74 o 
  -7  -3  11       69.05       74.98     10.58 o 
  -6  -3  11     2011.22     1931.76     43.99 o 
  -5  -3  11      552.66      540.38     20.11 o 
  -4  -3  11        3.61        7.63      4.99 o 
  -3  -3  11      195.15      220.37     13.93 o 
  -2  -3  11     1245.06     1205.25     26.36 o 
  -1  -3  11      903.75      887.10     25.55 o 
   0  -3  11        5.18        8.34      4.79 o 
   1  -3  11      212.81      228.26     15.45 o 
   2  -3  11      580.42      636.70     30.23 o 
   3  -3  11       41.07       34.12      9.51 o 
   4  -3  11       18.32       11.33      6.69 o 
   5  -3  11      898.60      854.99     27.69 o 
   6  -3  11      211.57      217.11     20.62 o 
   7  -3  11       14.11       14.16      7.35 o 
   8  -3  11      144.97      127.97     14.03 o 
   9  -3  11      152.78      151.76     17.96 o 
  -9  -2  11        4.60        7.35      7.05 o 
  -8  -2  11      106.65      127.46     13.43 o 
  -7  -2  11      972.69      901.35     35.74 o 
  -6  -2  11       75.17       84.84      9.14 o 
  -5  -2  11       12.41        5.18      5.31 o 
  -4  -2  11        6.07        2.60      4.98 o 
  -3  -2  11        0.71        9.15      5.13 o 
  -2  -2  11       66.52       91.46      8.52 o 
  -1  -2  11     1100.10     1020.63     23.95 o 
   0  -2  11      846.06      777.09     25.72 o 
   1  -2  11      450.70      486.49     25.28 o 
   2  -2  11      530.37      523.34     22.06 o 
   3  -2  11      308.47      341.46     19.62 o 
   4  -2  11      358.83      360.09     20.48 o 
   5  -2  11        2.64        4.42      5.53 o 
   6  -2  11      273.07      280.57     19.18 o 
   7  -2  11      407.97      394.17     23.49 o 
   8  -2  11       93.94       88.86     11.64 o 
   9  -2  11       13.13       41.30     19.67 o 
 -10  -1  11      134.59      130.37     17.55 o 
  -9  -1  11        1.47       13.69      6.48 o 
  -8  -1  11       21.68       22.23      8.75 o 
  -7  -1  11      941.90      953.42     27.25 o 
  -6  -1  11        2.54        7.69      5.17 o 
  -5  -1  11      387.45      386.16     17.35 o 
  -4  -1  11       14.55        9.47      5.57 o 
  -3  -1  11      823.17      799.07     21.30 o 
  -2  -1  11      266.92      279.83     14.53 o 
  -1  -1  11      304.20      282.22     14.62 o 
   0  -1  11     1314.69     1193.99     26.54 o 
   1  -1  11     1133.20     1061.41     25.13 o 
   2  -1  11      467.54      467.91     18.09 o 
   3  -1  11      108.11      103.62     15.16 o 
   4  -1  11      459.13      458.86     23.40 o 
   5  -1  11      323.84      329.96     20.50 o 
   6  -1  11      151.64      159.47     14.37 o 
   7  -1  11      192.85      206.69     26.93 o 
   8  -1  11      120.86      149.19     17.95 o 
 -10   0  11      121.40      116.56     21.81 o 
  -9   0  11      181.11      189.18     19.66 o 
  -8   0  11       93.41      125.64     11.23 o 
  -7   0  11      177.66      177.27     15.17 o 
  -6   0  11      100.67      107.62     11.87 o 
  -5   0  11       71.04       74.10     10.24 o 
  -4   0  11       56.91       63.14      9.45 o 
  -3   0  11      533.91      469.75     18.21 o 
  -2   0  11      943.84      882.92     22.97 o 
  -1   0  11      198.98      196.05     12.74 o 
   0   0  11      217.89      197.32     17.02 o 
   1   0  11     1670.27     1601.71     34.37 o 
   2   0  11       75.09       79.98      8.97 o 
   3   0  11      279.79      283.93     15.69 o 
   4   0  11      234.58      228.32     20.88 o 
   5   0  11      421.95      422.37     43.82 o 
   6   0  11      111.24       82.99     18.79 o 
   7   0  11      105.03      125.03     23.59 o 
 -10   1  11        8.02       16.47      8.77 o 
  -9   1  11      272.22      294.34     23.98 o 
  -8   1  11      281.88      285.14     19.34 o 
  -7   1  11       81.81      101.41     11.64 o 
  -6   1  11       47.91       66.53     10.23 o 
  -5   1  11      430.24      438.21     22.58 o 
  -4   1  11      765.85      698.31     23.71 o 
  -3   1  11       30.03       23.89      5.75 o 
  -2   1  11      624.52      620.45     20.47 o 
  -1   1  11     1584.67     1433.19     30.78 o 
   0   1  11      429.02      355.48     17.14 o 
   1   1  11       71.89       73.11      9.21 o 
   2   1  11      355.25      349.20     24.52 o 
   3   1  11       42.45       41.63      9.26 o 
   4   1  11      228.33      237.14     17.73 o 
   5   1  11       91.65       96.52     15.61 o 
   6   1  11      133.31      115.26     16.97 o 
   7   1  11       63.54      108.40     17.91 o 
 -10   2  11        2.23        8.55      8.67 o 
  -9   2  11       45.09       46.73     11.20 o 
  -8   2  11       23.87       43.28     18.76 o 
  -7   2  11      639.82      598.29     25.89 o 
  -6   2  11        3.37       16.97      6.54 o 
  -5   2  11        9.32       15.12      6.77 o 
  -4   2  11        1.58        3.74      5.19 o 
  -3   2  11       19.91       12.89      5.62 o 
  -2   2  11       12.13       21.28      6.31 o 
  -1   2  11      357.07      376.46     21.29 o 
   0   2  11      103.00       77.75     10.69 o 
   1   2  11       43.55       49.59      8.93 o 
   2   2  11        0.28        1.28      5.82 o 
   3   2  11      142.92      137.39     14.44 o 
   4   2  11      694.85      699.07     37.50 o 
   5   2  11        2.63       -1.51      8.66 o 
   6   2  11       31.36       31.51     11.76 o 
 -10   3  11      447.85      517.36     33.60 o 
  -9   3  11      174.09      193.83     20.21 o 
  -8   3  11      438.68      381.79     27.25 o 
  -7   3  11      549.50      558.71     26.81 o 
  -6   3  11       17.54       29.10      7.89 o 
  -5   3  11      114.42       90.11     11.32 o 
  -4   3  11       16.10       11.79      8.50 o 
  -3   3  11      184.42      192.34     15.76 o 
  -2   3  11      265.09      269.03     19.01 o 
  -1   3  11       36.70       36.94      9.39 o 
   0   3  11      106.18       87.35     11.29 o 
   1   3  11       40.67       45.42      9.80 o 
   2   3  11      393.15      413.08     24.25 o 
   3   3  11       77.88      100.30     24.90 o 
   4   3  11      608.17      584.09     35.58 o 
   5   3  11      169.02      164.18     17.09 o 
  -9   4  11      669.10      660.44     37.26 o 
  -8   4  11     1167.41     1174.27     41.50 o 
  -7   4  11      288.09      299.93     24.10 o 
  -6   4  11       29.27       45.61     11.07 o 
  -5   4  11       58.50       69.22     13.01 o 
  -4   4  11      385.96      387.08     22.68 o 
  -3   4  11       14.28       29.78      7.86 o 
  -2   4  11      183.65      199.40     16.59 o 
  -1   4  11       87.78       83.09     10.89 o 
   0   4  11       39.47       43.55      9.03 o 
   1   4  11     1225.65     1191.13     57.73 o 
   2   4  11      222.24      206.73     18.13 o 
   3   4  11      364.99      381.63     24.79 o 
   4   4  11       77.09       85.76     15.01 o 
  -9   5  11      250.63      277.00     45.86 o 
  -8   5  11      730.66      814.91     51.64 o 
  -7   5  11        1.17       -2.22      9.47 o 
  -6   5  11      208.30      220.42     21.27 o 
  -5   5  11      348.32      402.50     28.21 o 
  -4   5  11      880.50      870.77     54.65 o 
  -3   5  11      103.09       93.44     12.17 o 
  -2   5  11      119.03      107.81     13.05 o 
  -1   5  11      559.62      608.74     29.79 o 
   0   5  11      398.93      369.97     29.06 o 
   1   5  11       25.97       42.21      9.69 o 
   2   5  11      258.84      293.69     22.03 o 
  -8   6  11      141.47      192.29     28.25 o 
  -7   6  11       92.22      111.47     40.93 o 
  -6   6  11        0.75      -10.61     11.59 o 
  -5   6  11       23.29       13.64      9.69 o 
  -4   6  11      274.20      308.29     28.56 o 
  -3   6  11      242.81      235.57     18.84 o 
  -2   6  11       97.14      104.16     13.38 o 
  -1   6  11       57.36       51.63     10.70 o 
   0   6  11       67.92       98.52     14.01 o 
  -6   7  11        2.05        3.62     13.82 o 
  -5   7  11      361.83      341.11     28.76 o 
  -4   7  11       48.14       89.00     12.80 o 
  -3   7  11      108.78      127.10     15.55 o 
   3 -12  12      221.51      241.14     23.66 o 
   4 -12  12       12.10       24.27     17.48 o 
   5 -12  12       10.84       46.79     20.32 o 
   0 -11  12      416.46      487.94     27.15 o 
   1 -11  12      356.19      389.15     24.31 o 
   2 -11  12      124.59      163.08     16.30 o 
   3 -11  12      842.23      897.28     31.99 o 
   4 -11  12      315.67      310.74     21.30 o 
   5 -11  12      189.38      234.80     21.89 o 
   6 -11  12       61.68       58.01     11.20 o 
   7 -11  12      229.38      248.50     24.29 o 
  -2 -10  12      255.20      246.99     23.22 o 
  -1 -10  12        5.01       -7.07      7.69 o 
   0 -10  12      206.30      194.60     16.73 o 
   1 -10  12      379.32      404.15     24.07 o 
   2 -10  12       36.88       28.77      9.50 o 
   3 -10  12        1.65       15.74      7.99 o 
   4 -10  12      221.23      218.31     17.17 o 
   5 -10  12      461.07      454.69     24.87 o 
   6 -10  12      224.20      206.06     27.87 o 
   7 -10  12       27.60       36.41     17.94 o 
   8 -10  12       86.31       61.74     15.54 o 
  -4  -9  12        5.35       -9.17      9.17 o 
  -3  -9  12        3.80        8.18     15.39 o 
  -2  -9  12      103.93      101.70     14.68 o 
  -1  -9  12      112.99      147.41     14.60 o 
   0  -9  12        1.77       13.45      6.67 o 
   1  -9  12       10.53       14.14      7.42 o 
   2  -9  12       36.59       53.20     11.46 o 
   3  -9  12       43.11       37.29      7.61 o 
   4  -9  12       55.81       58.36     10.42 o 
   5  -9  12      185.34      192.06     16.42 o 
   6  -9  12      214.94      219.84     20.81 o 
   7  -9  12        2.48        3.09      8.75 o 
   8  -9  12        2.02       -8.26      8.26 o 
  -5  -8  12       93.43      101.04     13.71 o 
  -4  -8  12       42.29       30.91     10.25 o 
  -3  -8  12       94.97      108.76     20.25 o 
  -2  -8  12       54.56       36.26     10.66 o 
  -1  -8  12      130.45      107.68     12.27 o 
   0  -8  12        2.45        7.07      6.62 o 
   1  -8  12       86.89       98.86     13.18 o 
   2  -8  12       70.83       66.02      8.80 o 
   3  -8  12       75.99       91.41     11.53 o 
   4  -8  12      317.97      295.57     19.50 o 
   5  -8  12       79.64       78.00     11.32 o 
   6  -8  12      213.02      256.32     19.14 o 
   7  -8  12      224.65      211.74     21.39 o 
   8  -8  12       95.21       63.61     17.77 o 
   9  -8  12       88.91       65.48     14.72 o 
  -6  -7  12      128.95      148.46     19.75 o 
  -5  -7  12       12.67       15.77      7.52 o 
  -4  -7  12        3.21        1.33      6.52 o 
  -3  -7  12      292.16      293.64     23.23 o 
  -2  -7  12       29.45       28.97      9.94 o 
  -1  -7  12       21.62       23.31      7.01 o 
   0  -7  12       46.86       77.74     10.27 o 
   1  -7  12      541.66      515.03     23.97 o 
   2  -7  12       34.18       40.22      8.31 o 
   3  -7  12      258.75      277.18     30.83 o 
   4  -7  12      478.50      457.30     23.73 o 
   5  -7  12      781.01      723.77     27.78 o 
   6  -7  12       83.06       86.11     14.73 o 
   7  -7  12       36.17       62.35     11.92 o 
   8  -7  12        7.82       28.71     11.07 o 
   9  -7  12      120.62      102.78     19.18 o 
  -7  -6  12       20.21       18.40      8.77 o 
  -6  -6  12      276.88      316.28     22.19 o 
  -5  -6  12      179.70      202.08     16.74 o 
  -4  -6  12       46.70       46.82      9.45 o 
  -3  -6  12       13.67       27.83     11.57 o 
  -2  -6  12      940.24      912.92     27.31 o 
  -1  -6  12      228.49      224.86     13.59 o 
   0  -6  12       11.53        9.43      6.33 o 
   1  -6  12      224.31      221.91     16.24 o 
   2  -6  12      436.71      419.84     21.96 o 
   3  -6  12      128.23      122.03     12.89 o 
   4  -6  12      153.74      162.84     15.21 o 
   5  -6  12      493.72      486.00     24.67 o 
   6  -6  12      480.29      484.25     28.28 o 
   7  -6  12        9.48        4.26     10.13 o 
   8  -6  12       18.55       15.46      9.72 o 
   9  -6  12        1.98        3.80     11.30 o 
  -7  -5  12        1.14       13.67      7.66 o 
  -6  -5  12      467.66      459.70     25.50 o 
  -5  -5  12      742.31      745.45     28.37 o 
  -4  -5  12       80.85       93.42     19.17 o 
  -3  -5  12        4.60       10.62      6.12 o 
  -2  -5  12     1020.80     1041.05     31.46 o 
  -1  -5  12      346.59      350.71     19.45 o 
   0  -5  12       25.61       32.94      7.54 o 
   1  -5  12      992.49      969.98     28.69 o 
   2  -5  12     1940.54     1892.99     42.34 o 
   3  -5  12      276.18      294.29     19.06 o 
   4  -5  12       54.90       63.10     10.33 o 
   5  -5  12      499.68      443.57     31.39 o 
   6  -5  12      900.79      949.60     30.90 o 
   7  -5  12      200.89      219.84     27.23 o 
   8  -5  12       36.10       28.77     20.53 o 
   9  -5  12      430.23      461.54     31.79 o 
  -8  -4  12      112.59      138.70     22.56 o 
  -7  -4  12      275.20      246.41     18.79 o 
  -6  -4  12       70.23       71.26     10.28 o 
  -5  -4  12       11.18       16.19      6.60 o 
  -4  -4  12      886.61      936.76     28.13 o 
  -3  -4  12     1740.63     1681.28     38.58 o 
  -2  -4  12     1453.99     1406.89     36.26 o 
  -1  -4  12       48.39       55.66      8.98 o 
   0  -4  12      222.61      210.19     26.81 o 
   1  -4  12      693.84      647.81     23.23 o 
   2  -4  12      137.38      136.22     12.87 o 
   3  -4  12       98.68       78.63     11.45 o 
   4  -4  12        1.48       -3.45      5.69 o 
   5  -4  12      129.42      122.09     12.87 o 
   6  -4  12      406.94      371.94     22.62 o 
   7  -4  12       86.63       97.34     12.49 o 
   8  -4  12      221.34      274.93     21.81 o 
   9  -4  12       21.62       25.82     23.01 o 
  -8  -3  12       34.83       24.14      8.62 o 
  -7  -3  12       95.91      115.75     13.09 o 
  -6  -3  12       47.24       48.30      8.54 o 
  -5  -3  12        5.42        1.19      6.10 o 
  -4  -3  12      235.87      256.54     17.29 o 
  -3  -3  12       12.95       22.55      7.33 o 
  -2  -3  12        8.54       14.61      5.49 o 
  -1  -3  12       13.32       17.31      5.59 o 
   0  -3  12      415.36      409.04     20.58 o 
   1  -3  12      580.85      552.47     23.02 o 
   2  -3  12      198.18      186.99     14.95 o 
   3  -3  12      205.79      188.56     17.08 o 
   4  -3  12      221.83      250.56     17.78 o 
   5  -3  12      485.30      461.13     24.60 o 
   6  -3  12        0.76       19.24     10.38 o 
   7  -3  12      100.58       96.02     12.05 o 
   8  -3  12      325.79      345.95     23.10 o 
  -9  -2  12        1.33       13.26      8.57 o 
  -8  -2  12       70.83       73.04     11.00 o 
  -7  -2  12        3.01        7.13      6.72 o 
  -6  -2  12       99.33      121.85     14.73 o 
  -5  -2  12       75.88       89.04     10.86 o 
  -4  -2  12      514.86      529.89     22.30 o 
  -3  -2  12       25.08       32.35      6.12 o 
  -2  -2  12     1028.35      956.82     24.23 o 
  -1  -2  12      246.11      203.04     13.13 o 
   0  -2  12        0.17        8.32      5.38 o 
   1  -2  12      541.23      502.87     22.10 o 
   2  -2  12       39.14       41.00      8.46 o 
   3  -2  12      684.44      678.11     25.88 o 
   4  -2  12       53.59       45.09      8.39 o 
   5  -2  12      267.89      264.79     18.66 o 
   6  -2  12      197.77      192.11     16.74 o 
   7  -2  12        6.78       14.07      7.98 o 
   8  -2  12       88.75      105.60     17.11 o 
  -9  -1  12       14.89       15.58      8.02 o 
  -8  -1  12       80.52       81.29     13.23 o 
  -7  -1  12      362.95      362.44     24.54 o 
  -6  -1  12        0.18        7.67      6.03 o 
  -5  -1  12      198.15      189.74     15.55 o 
  -4  -1  12       17.40       19.99      6.76 o 
  -3  -1  12      227.50      231.28     14.02 o 
  -2  -1  12      250.15      232.04     16.90 o 
  -1  -1  12      564.15      537.91     19.43 o 
   0  -1  12      344.06      326.16     19.53 o 
   1  -1  12        0.27        9.36      5.44 o 
   2  -1  12       59.83       52.92      9.70 o 
   3  -1  12      611.23      621.76     37.08 o 
   4  -1  12      416.30      378.88     21.99 o 
   5  -1  12       35.49       44.90     11.63 o 
   6  -1  12      502.58      449.45     30.63 o 
   7  -1  12      388.92      360.00     28.02 o 
  -9   0  12       12.42        9.50     11.61 o 
  -8   0  12        9.20       13.82      9.59 o 
  -7   0  12      946.21      865.03     28.99 o 
  -6   0  12       37.49       42.89      8.59 o 
  -5   0  12       83.24       70.74     10.67 o 
  -4   0  12      254.34      261.36     17.72 o 
  -3   0  12      691.08      635.88     22.73 o 
  -2   0  12       34.27       55.09      7.99 o 
  -1   0  12      222.96      220.98     13.94 o 
   0   0  12      173.17      180.05     12.83 o 
   1   0  12      170.53      192.76     13.41 o 
   2   0  12      125.17      135.88     11.28 o 
   3   0  12       12.81       14.97      8.50 o 
   4   0  12       50.57       52.34     14.71 o 
   5   0  12       15.87       14.89      8.97 o 
   6   0  12      365.60      362.27     28.18 o 
  -9   1  12      130.86      140.39     22.38 o 
  -8   1  12      232.91      239.47     23.96 o 
  -7   1  12     1381.87     1403.52     38.13 o 
  -6   1  12      341.62      353.26     32.89 o 
  -5   1  12      177.15      182.15     15.26 o 
  -4   1  12        0.01        7.45      6.40 o 
  -3   1  12      660.48      631.64     22.10 o 
  -2   1  12     1146.82     1063.03     26.93 o 
  -1   1  12      332.97      294.90     16.16 o 
   0   1  12       18.84       37.57      8.47 o 
   1   1  12      786.29      722.54     25.92 o 
   2   1  12      165.91      160.49     18.19 o 
   3   1  12        5.07        9.75      8.08 o 
   4   1  12      567.22      545.67     33.95 o 
   5   1  12      540.83      524.69     33.95 o 
   6   1  12       54.66       45.96     13.38 o 
  -9   2  12      358.35      373.53     27.84 o 
  -8   2  12      456.08      483.56     31.03 o 
  -7   2  12       23.88       31.65      8.37 o 
  -6   2  12       76.03       95.79     13.74 o 
  -5   2  12        1.52       -0.52      6.79 o 
  -4   2  12       57.64       69.39     10.62 o 
  -3   2  12       83.58       81.31      9.40 o 
  -2   2  12      292.48      277.07     19.14 o 
  -1   2  12      513.57      525.76     25.81 o 
   0   2  12      533.86      512.74     25.86 o 
   1   2  12      185.62      189.49     17.22 o 
   2   2  12      116.11      124.94     13.73 o 
   3   2  12      507.81      527.69     33.69 o 
   4   2  12       11.91       14.45     10.15 o 
   5   2  12       81.45       73.87     16.69 o 
  -9   3  12        0.16       13.69      9.94 o 
  -8   3  12      391.73      423.27     52.09 o 
  -7   3  12       95.86      100.02     17.22 o 
  -6   3  12       26.15       31.50      8.34 o 
  -5   3  12       55.70       54.91     11.78 o 
  -4   3  12        9.89        4.66      8.10 o 
  -3   3  12      181.72      191.50     16.24 o 
  -2   3  12        4.41       19.36      6.98 o 
  -1   3  12      558.32      614.35     27.71 o 
   0   3  12      886.29      856.03     30.19 o 
   1   3  12      126.60      125.80     14.37 o 
   2   3  12       82.91       78.15     11.78 o 
   3   3  12      307.00      327.13     30.25 o 
   4   3  12      267.04      303.19     28.84 o 
  -8   4  12       10.07       14.76     11.62 o 
  -7   4  12       63.33       63.82     16.83 o 
  -6   4  12       49.40       41.29     14.92 o 
  -5   4  12       43.49       39.90     10.81 o 
  -4   4  12        4.16        2.79     10.48 o 
  -3   4  12      274.41      273.79     19.54 o 
  -2   4  12      187.77      176.73     16.42 o 
  -1   4  12       71.37       79.55     11.94 o 
   0   4  12      117.46      120.70     14.40 o 
   1   4  12       75.46       72.25     11.47 o 
   2   4  12      329.17      328.11     27.98 o 
  -7   5  12      450.50      496.54     42.48 o 
  -6   5  12       72.24       80.15     18.62 o 
  -5   5  12      268.50      255.74     23.24 o 
  -4   5  12        0.11       10.10     10.68 o 
  -3   5  12      672.23      722.69     33.04 o 
  -2   5  12      402.61      425.26     25.92 o 
  -1   5  12        2.39       12.78      8.61 o 
   0   5  12      325.27      314.71     26.81 o 
  -6   6  12        2.52       31.34     23.88 o 
  -5   6  12      266.74      275.87     25.47 o 
  -4   6  12      473.49      532.75     29.67 o 
  -3   6  12      145.65      139.91     16.37 o 
  -2   6  12       21.80       39.62     16.52 o 
   1 -11  13       57.10       68.65     12.20 o 
   2 -11  13      190.79      253.41     27.89 o 
   3 -11  13      299.48      325.79     37.30 o 
   4 -11  13      168.63      193.30     21.98 o 
   5 -11  13      158.41      180.50     26.45 o 
  -1 -10  13      397.65      375.66     28.56 o 
   0 -10  13       92.08      121.42     14.12 o 
   1 -10  13       85.54       94.48     12.59 o 
   2 -10  13        6.10       -0.60     13.78 o 
   3 -10  13      522.61      516.49     42.68 o 
   4 -10  13       14.26       21.20      9.26 o 
   5 -10  13        3.41        8.71      9.75 o 
   6 -10  13       23.84        2.85     12.06 o 
   7 -10  13      190.70      208.21     22.37 o 
  -3  -9  13      109.43      119.22     17.18 o 
  -2  -9  13      157.45      142.92     17.67 o 
  -1  -9  13        5.27       -6.06     10.39 o 
   0  -9  13       22.31       17.46      8.15 o 
   1  -9  13        5.48        9.35      7.59 o 
   2  -9  13      295.20      350.75     26.23 o 
   3  -9  13       87.56       97.89     14.57 o 
   4  -9  13        1.66        6.20      7.62 o 
   5  -9  13      361.15      342.03     22.44 o 
   6  -9  13       98.98      102.79     17.31 o 
   7  -9  13       81.93       80.62     24.21 o 
  -4  -8  13      328.82      339.76     27.07 o 
  -3  -8  13       51.90       61.61     13.02 o 
  -2  -8  13      346.44      387.90     27.55 o 
  -1  -8  13        1.51       11.91      6.91 o 
   0  -8  13      131.08      119.72     18.64 o 
   1  -8  13      179.39      147.36     17.41 o 
   2  -8  13      507.87      528.45     25.79 o 
   3  -8  13      100.51       90.59     11.44 o 
   4  -8  13        2.17        7.16      7.25 o 
   5  -8  13      396.72      415.61     24.33 o 
   6  -8  13      425.61      418.86     25.05 o 
   7  -8  13       29.28       29.67     11.64 o 
   8  -8  13        9.03       16.27     11.46 o 
  -5  -7  13       23.55       25.75     10.28 o 
  -4  -7  13      521.91      533.03     42.76 o 
  -3  -7  13       72.96       56.62     11.75 o 
  -2  -7  13        5.11       14.96     11.07 o 
  -1  -7  13      492.06      531.59     30.63 o 
   0  -7  13      718.35      702.75     32.91 o 
   1  -7  13       42.99       46.11      8.91 o 
   2  -7  13       78.32       68.12     10.49 o 
   3  -7  13      689.62      692.23     27.25 o 
   4  -7  13      730.34      713.02     38.07 o 
   5  -7  13       14.78       38.00      9.09 o 
   6  -7  13      139.62      158.61     20.56 o 
   7  -7  13       65.89       66.26     13.81 o 
   8  -7  13       50.29       44.80     21.87 o 
  -6  -6  13      445.12      439.46     40.27 o 
  -5  -6  13        9.23       22.74      8.53 o 
  -4  -6  13      504.34      521.01     40.66 o 
  -3  -6  13       98.75       92.97     21.05 o 
  -2  -6  13      133.16      134.21     21.10 o 
  -1  -6  13      121.85      117.51     12.50 o 
   0  -6  13      365.06      375.54     21.25 o 
   1  -6  13      149.30      128.80     13.01 o 
   2  -6  13      154.56      158.82     18.10 o 
   3  -6  13      351.89      383.05     22.08 o 
   4  -6  13      835.07      852.61     28.86 o 
   5  -6  13      488.81      476.45     26.93 o 
   6  -6  13       11.25       14.37      7.36 o 
   7  -6  13        3.06        6.25      8.18 o 
   8  -6  13      366.76      348.23     29.32 o 
  -7  -5  13       39.79       60.98     11.16 o 
  -6  -5  13      230.35      241.95     19.38 o 
  -5  -5  13       37.87       44.36     10.84 o 
  -4  -5  13      103.74      135.41     37.71 o 
  -3  -5  13      239.56      256.03     27.66 o 
  -2  -5  13      518.51      501.79     35.99 o 
  -1  -5  13       35.49       35.49      8.11 o 
   0  -5  13      196.85      212.13     16.19 o 
   1  -5  13        2.47       21.34      7.79 o 
   2  -5  13        1.23       15.02      7.54 o 
   3  -5  13      330.48      309.81     19.90 o 
   4  -5  13      356.13      358.39     21.90 o 
   5  -5  13      133.13      123.98     13.32 o 
   6  -5  13        2.00       21.44     10.65 o 
   7  -5  13      206.62      219.06     18.44 o 
   8  -5  13       52.02       87.99     16.04 o 
  -7  -4  13       29.19       43.10     12.15 o 
  -6  -4  13      487.59      522.88     32.79 o 
  -5  -4  13      576.37      535.03     32.01 o 
  -4  -4  13      953.09      960.22     51.26 o 
  -3  -4  13      161.45      158.79     14.27 o 
  -2  -4  13      233.43      212.91     15.50 o 
  -1  -4  13       76.16       74.97     10.23 o 
   0  -4  13      196.44      185.05     23.48 o 
   1  -4  13        1.83       10.86      7.05 o 
   2  -4  13      131.98      153.12     14.28 o 
   3  -4  13      100.29      108.27     12.53 o 
   4  -4  13       14.94       10.31      7.04 o 
   5  -4  13      255.84      222.71     17.83 o 
   6  -4  13      494.99      491.36     27.05 o 
   7  -4  13      112.48      121.36     14.43 o 
   8  -4  13        0.44       16.46      9.59 o 
  -8  -3  13        8.51       25.04     10.84 o 
  -7  -3  13        1.27        7.62      7.74 o 
  -6  -3  13        0.68        6.59      9.95 o 
  -5  -3  13        2.44        2.11      7.09 o 
  -4  -3  13      269.90      301.48     19.54 o 
  -3  -3  13      715.48      726.51     25.12 o 
  -2  -3  13      101.52      111.64     10.36 o 
  -1  -3  13        1.68        6.13      6.72 o 
   0  -3  13      558.06      563.59     24.98 o 
   1  -3  13      127.31      146.34     13.53 o 
   2  -3  13        0.43        1.74      5.73 o 
   3  -3  13      110.85      119.93     13.37 o 
   4  -3  13      510.78      522.30     26.19 o 
   5  -3  13      110.64      108.49     13.43 o 
   6  -3  13      186.02      207.25     17.89 o 
   7  -3  13      169.74      158.51     16.46 o 
  -8  -2  13        3.09        4.96     10.40 o 
  -7  -2  13       65.72       70.62     13.32 o 
  -6  -2  13      268.74      312.47     24.36 o 
  -5  -2  13       64.93       63.94      9.68 o 
  -4  -2  13       33.90       53.83      9.33 o 
  -3  -2  13        3.65       13.19      6.69 o 
  -2  -2  13      356.10      390.09     18.59 o 
  -1  -2  13       54.87       53.90      8.32 o 
   0  -2  13      194.73      224.18     19.48 o 
   1  -2  13      682.29      638.25     25.76 o 
   2  -2  13      341.75      328.42     20.61 o 
   3  -2  13      102.83      107.28     12.75 o 
   4  -2  13      323.06      327.39     28.80 o 
   5  -2  13      305.56      294.60     28.27 o 
   6  -2  13       40.21       52.19     23.77 o 
   7  -2  13       69.12       83.59     16.64 o 
  -8  -1  13       60.60       76.60     13.58 o 
  -7  -1  13       22.95       30.91      7.91 o 
  -6  -1  13      243.59      240.69     18.17 o 
  -5  -1  13      466.55      461.83     24.49 o 
  -4  -1  13       18.44       38.79      8.56 o 
  -3  -1  13      388.98      388.35     21.86 o 
  -2  -1  13      591.66      560.22     20.62 o 
  -1  -1  13      292.77      258.45     17.34 o 
   0  -1  13        0.03       -0.74      6.05 o 
   1  -1  13     1004.16      959.89     29.61 o 
   2  -1  13      527.34      504.07     25.24 o 
   3  -1  13      262.35      283.53     19.19 o 
   4  -1  13       13.65       21.10      9.69 o 
   5  -1  13      262.38      239.87     23.02 o 
   6  -1  13       81.64       84.83     19.93 o 
  -8   0  13       63.69       72.08     17.97 o 
  -7   0  13       60.94       68.42     19.38 o 
  -6   0  13       68.23       76.82     11.15 o 
  -5   0  13      229.99      254.29     18.58 o 
  -4   0  13      285.65      296.40     19.67 o 
  -3   0  13      325.21      301.44     23.00 o 
  -2   0  13       10.32       21.03      6.31 o 
  -1   0  13      158.57      179.75     13.17 o 
   0   0  13      558.67      561.68     21.94 o 
   1   0  13      112.04      107.00     14.95 o 
   2   0  13       23.91       19.92      9.46 o 
   3   0  13        8.25       10.15      8.54 o 
   4   0  13       36.96       45.65     13.18 o 
   5   0  13      185.43      206.30     22.16 o 
  -8   1  13      627.87      637.77     36.31 o 
  -7   1  13      179.77      214.50     17.88 o 
  -6   1  13        4.51       18.66      7.65 o 
  -5   1  13      158.39      146.32     14.53 o 
  -4   1  13      313.96      295.79     19.52 o 
  -3   1  13      640.84      659.36     27.50 o 
  -2   1  13      123.32      111.75     10.69 o 
  -1   1  13      303.00      273.79     19.19 o 
   0   1  13      915.11      808.40     32.42 o 
   1   1  13       30.19       29.39      8.66 o 
   2   1  13       18.02       12.00      9.26 o 
   3   1  13        1.31       -4.13     10.73 o 
   4   1  13      348.41      358.49     38.79 o 
  -8   2  13      172.99      182.98     20.48 o 
  -7   2  13       15.63       24.66      8.14 o 
  -6   2  13       20.86       32.38      9.77 o 
  -5   2  13       37.28       49.76      9.69 o 
  -4   2  13       15.98        7.14      9.25 o 
  -3   2  13      393.72      442.07     24.56 o 
  -2   2  13      331.84      343.29     22.35 o 
  -1   2  13       69.14       76.11     10.92 o 
   0   2  13      123.29      150.40     15.64 o 
   1   2  13       10.67       19.75      8.38 o 
   2   2  13       56.71       56.73     10.75 o 
   3   2  13        1.60       -4.25      9.20 o 
  -8   3  13      323.93      309.93     26.43 o 
  -7   3  13      126.08      167.56     24.57 o 
  -6   3  13       13.01        0.79     12.32 o 
  -5   3  13       71.87       65.24     12.86 o 
  -4   3  13        5.60       16.08      9.13 o 
  -3   3  13      194.82      189.72     17.37 o 
  -2   3  13      398.48      391.07     24.56 o 
  -1   3  13      188.26      215.66     18.35 o 
   0   3  13        1.16       16.22     11.18 o 
   1   3  13        1.69        6.00      8.70 o 
   2   3  13      229.13      164.38     22.63 o 
  -7   4  13      431.55      506.84     43.02 o 
  -6   4  13       82.61      113.27     16.19 o 
  -5   4  13       11.48       18.20      9.55 o 
  -4   4  13      337.54      325.36     26.69 o 
  -3   4  13      215.09      241.23     19.16 o 
  -2   4  13       51.98       61.72     11.76 o 
  -1   4  13      161.31      147.17     19.46 o 
   0   4  13      619.77      641.54     44.92 o 
  -5   5  13       23.73       32.88     13.31 o 
  -4   5  13       73.46      103.91     23.74 o 
  -3   5  13      236.03      230.12     22.91 o 
  -2   5  13        6.67       -1.61     16.78 o 
   0 -10  14        4.21       13.10     13.71 o 
   1 -10  14        2.61       15.97     14.40 o 
   2 -10  14       14.39       23.84     16.94 o 
   3 -10  14      333.42      325.43     27.13 o 
   4 -10  14       28.85       28.70     12.17 o 
   5 -10  14      192.93      186.79     21.32 o 
  -2  -9  14        0.53        6.96     13.39 o 
  -1  -9  14      163.11      164.42     37.73 o 
   0  -9  14        3.32       11.44      9.14 o 
   1  -9  14      116.65      166.05     18.77 o 
   2  -9  14        0.30        7.84      9.10 o 
   3  -9  14      209.45      227.38     26.58 o 
   4  -9  14      330.93      364.49     23.71 o 
   5  -9  14       47.45       50.58     11.74 o 
   6  -9  14       43.10       49.91     13.68 o 
  -3  -8  14      122.91      119.16     22.41 o 
  -2  -8  14      134.31      156.10     24.69 o 
  -1  -8  14      119.17      111.44     19.89 o 
   0  -8  14      249.91      299.81     38.61 o 
   1  -8  14      297.12      280.87     23.38 o 
   2  -8  14      312.82      306.56     20.64 o 
   3  -8  14       31.93       38.91      8.83 o 
   4  -8  14      546.91      584.82     29.43 o 
   5  -8  14       50.20       55.08     14.44 o 
   6  -8  14        8.39        5.14      8.94 o 
   7  -8  14       71.44       59.66     15.35 o 
  -4  -7  14      137.25      181.47     41.53 o 
  -3  -7  14      279.63      304.56     32.39 o 
  -2  -7  14      484.68      541.74     53.48 o 
  -1  -7  14       70.67      118.39     48.50 o 
   0  -7  14       10.03       17.21     11.38 o 
   1  -7  14      111.33      110.63     12.63 o 
   2  -7  14     1330.36     1308.26     37.06 o 
   3  -7  14       21.52       32.98     10.17 o 
   4  -7  14       29.65       27.79      8.47 o 
   5  -7  14      188.94      215.80     27.14 o 
   6  -7  14      311.18      353.01     24.27 o 
   7  -7  14       10.92       11.66     11.75 o 
  -5  -6  14        4.95       -1.37     15.35 o 
  -4  -6  14      274.78      320.44     33.35 o 
  -3  -6  14        1.01       11.35     10.81 o 
  -2  -6  14      652.85      590.02     43.41 o 
  -1  -6  14       64.87       64.77     19.39 o 
   0  -6  14      236.45      245.79     18.09 o 
   1  -6  14        0.63        7.40      7.24 o 
   2  -6  14      588.73      642.57     37.40 o 
   3  -6  14      445.71      445.41     26.96 o 
   4  -6  14      138.24      167.27     15.94 o 
   5  -6  14        0.53       16.54      7.98 o 
   6  -6  14       60.90       49.97     15.06 o 
   7  -6  14        1.90        8.76     11.53 o 
  -6  -5  14       61.00       87.20     16.72 o 
  -5  -5  14       45.53       70.58     14.56 o 
  -4  -5  14      232.76      272.12     30.22 o 
  -3  -5  14       74.66       82.09     17.77 o 
  -2  -5  14       26.49       41.49     12.63 o 
  -1  -5  14      362.13      322.14     20.31 o 
   0  -5  14       57.21       65.28     10.41 o 
   1  -5  14       27.75       23.19      7.46 o 
   2  -5  14       53.69       54.15      9.90 o 
   3  -5  14      131.90      128.67     14.12 o 
   4  -5  14      288.93      287.77     20.55 o 
   5  -5  14       25.05       17.74      9.03 o 
   6  -5  14       29.71       58.63     19.63 o 
   7  -5  14        6.14       10.83      9.26 o 
  -6  -4  14      222.36      218.34     22.01 o 
  -5  -4  14      226.02      252.31     23.49 o 
  -4  -4  14       10.93        9.57      8.23 o 
  -3  -4  14       93.40       86.01     13.49 o 
  -2  -4  14      535.23      623.14     32.57 o 
  -1  -4  14        3.07        9.22      6.64 o 
   0  -4  14        0.39        5.13      7.67 o 
   1  -4  14       62.51       55.98      9.72 o 
   2  -4  14      169.14      177.60     15.96 o 
   3  -4  14       19.70       14.79      7.64 o 
   4  -4  14       77.50       87.06     12.46 o 
   5  -4  14      259.86      264.65     20.43 o 
   6  -4  14      101.50       95.25     13.20 o 
   7  -4  14      175.05      161.55     36.35 o 
  -7  -3  14       31.51       41.62     14.88 o 
  -6  -3  14      122.62      133.52     18.02 o 
  -5  -3  14      502.45      528.86     32.62 o 
  -4  -3  14      165.15      202.26     16.40 o 
  -3  -3  14        1.06        5.56      6.92 o 
  -2  -3  14       36.90       43.83      8.77 o 
  -1  -3  14      504.14      537.57     25.44 o 
   0  -3  14      169.64      156.45     14.93 o 
   1  -3  14      134.57      133.43     13.97 o 
   2  -3  14      861.51      810.30     30.86 o 
   3  -3  14      196.29      189.11     21.28 o 
   4  -3  14       24.73       35.54     13.86 o 
   5  -3  14      268.00      267.83     20.21 o 
   6  -3  14      371.39      383.15     37.75 o 
  -7  -2  14      242.48      271.28     35.36 o 
  -6  -2  14       16.14       26.03      8.19 o 
  -5  -2  14      130.54      175.94     16.10 o 
  -4  -2  14      602.56      576.93     36.20 o 
  -3  -2  14      236.85      240.21     26.45 o 
  -2  -2  14      299.15      273.15     18.64 o 
  -1  -2  14      215.83      212.05     16.70 o 
   0  -2  14      561.39      529.06     25.64 o 
   1  -2  14        0.20        4.49      6.90 o 
   2  -2  14      214.79      239.58     21.19 o 
   3  -2  14      310.11      347.32     22.36 o 
   4  -2  14      577.70      521.13     31.59 o 
   5  -2  14        2.66        4.00      9.93 o 
   6  -2  14       92.69      160.37     43.56 o 
  -7  -1  14      164.45      164.03     15.94 o 
  -6  -1  14      129.28      157.67     23.27 o 
  -5  -1  14        4.78        4.12      7.61 o 
  -4  -1  14      145.70      139.24     14.02 o 
  -3  -1  14      956.90      848.41     39.98 o 
  -2  -1  14        3.30        9.98      5.94 o 
  -1  -1  14       10.47       29.82      7.95 o 
   0  -1  14      600.10      579.15     29.40 o 
   1  -1  14      108.28       90.77     26.40 o 
   2  -1  14        0.62        5.00      7.36 o 
   3  -1  14       73.17       50.84     12.75 o 
   4  -1  14      193.03      196.92     25.57 o 
   5  -1  14        1.97       11.57     13.01 o 
  -7   0  14      117.15      163.93     16.62 o 
  -6   0  14      321.05      345.81     22.81 o 
  -5   0  14      722.29      750.24     27.63 o 
  -4   0  14       59.37       64.10     10.21 o 
  -3   0  14       79.71      105.99     18.32 o 
  -2   0  14       29.81       29.98      7.33 o 
  -1   0  14       60.40       50.54      8.43 o 
   0   0  14        0.89       11.60      8.89 o 
   1   0  14       11.25        9.76      8.90 o 
   2   0  14      137.42      148.38     32.67 o 
   3   0  14       27.24       25.85     11.39 o 
   4   0  14        2.72        6.68     10.72 o 
  -7   1  14       62.68      104.93     14.01 o 
  -6   1  14      172.98      205.01     17.84 o 
  -5   1  14      132.97      188.21     22.54 o 
  -4   1  14       22.61       47.52      9.20 o 
  -3   1  14        7.35       27.95      9.79 o 
  -2   1  14       34.85       33.05     13.80 o 
  -1   1  14       90.10      110.18     16.08 o 
   0   1  14      109.19      135.54     14.30 o 
   1   1  14      113.33      117.18     16.66 o 
   2   1  14       44.79       51.97     12.94 o 
   3   1  14       14.81       42.24     14.11 o 
  -7   2  14       94.01       93.49     13.70 o 
  -6   2  14       28.84       24.62     12.30 o 
  -5   2  14        0.28       23.17      9.65 o 
  -4   2  14      141.05      162.66     18.79 o 
  -3   2  14       30.35       48.92     12.41 o 
  -2   2  14       15.92       29.39     11.82 o 
  -1   2  14        0.66       11.55      8.45 o 
   0   2  14      383.96      385.07     24.83 o 
   1   2  14      230.29      197.68     22.06 o 
   2   2  14       12.15       23.03     21.85 o 
  -6   3  14       65.23      105.07     16.85 o 
  -5   3  14       24.54       34.79     11.40 o 
  -4   3  14       18.78       47.86     12.84 o 
  -3   3  14      445.96      434.74     31.22 o 
  -2   3  14       50.50       62.35     11.77 o 
  -1   3  14      208.74      241.78     20.75 o 
   0   3  14      425.58      416.78     26.95 o 
   0  -9  15       14.40       28.45     24.52 o 
   1  -9  15       76.51       98.03     19.22 o 
   2  -9  15      244.84      264.29     24.81 o 
   3  -9  15      341.54      449.09     32.38 o 
   4  -9  15        9.88        9.96     11.20 o 
  -2  -8  15       30.14       33.17     16.16 o 
  -1  -8  15       89.24      107.90     21.75 o 
   0  -8  15       61.95       64.85     13.36 o 
   1  -8  15      148.07      140.66     18.04 o 
   2  -8  15       20.42       27.17     10.31 o 
   3  -8  15       42.99       53.20     11.54 o 
   4  -8  15       26.13       30.78      9.14 o 
   5  -8  15        0.77       12.60     12.31 o 
  -3  -7  15      394.50      382.75    114.21 o 
  -2  -7  15       28.14       42.64     29.08 o 
  -1  -7  15      625.30      614.66     46.69 o 
   0  -7  15      399.37      444.06     56.83 o 
   1  -7  15      815.95      785.63     29.49 o 
   2  -7  15      149.89      176.63     16.62 o 
   3  -7  15       67.46       78.41     12.13 o 
   4  -7  15      633.15      648.75     31.71 o 
   5  -7  15      104.54      118.61     14.95 o 
  -4  -6  15        1.40       12.21     14.46 o 
  -3  -6  15      235.55      262.41     59.46 o 
  -2  -6  15      138.51      127.32     22.13 o 
  -1  -6  15       21.99       28.56     23.30 o 
   0  -6  15       67.54       54.52     11.98 o 
   1  -6  15       53.18       50.97     10.28 o 
   2  -6  15      201.97      209.61     19.90 o 
   3  -6  15       97.70      125.04     14.68 o 
   4  -6  15       66.16       58.26     19.31 o 
   5  -6  15      108.22      105.66     13.62 o 
   6  -6  15        3.64        8.77     10.06 o 
  -5  -5  15      238.26      333.32     36.76 o 
  -4  -5  15      292.52      290.34     32.29 o 
  -3  -5  15        9.87        6.16     11.75 o 
  -2  -5  15        0.91       14.22      8.85 o 
  -1  -5  15      102.15      111.71     12.96 o 
   0  -5  15       10.75        6.96      7.23 o 
   1  -5  15       21.68       24.96      8.15 o 
   2  -5  15      394.42      382.69     23.60 o 
   3  -5  15      503.24      511.51     27.67 o 
   4  -5  15        2.75        1.31      7.73 o 
   5  -5  15       55.90       53.69     11.72 o 
  -5  -4  15       17.23       29.79     15.30 o 
  -4  -4  15      225.09      268.99     29.93 o 
  -3  -4  15      315.34      288.36     40.55 o 
  -2  -4  15      171.69      184.81     40.08 o 
  -1  -4  15       83.50       88.50     11.46 o 
   0  -4  15       86.54       98.98     12.52 o 
   1  -4  15      319.44      312.97     21.38 o 
   2  -4  15       21.58       37.88      9.31 o 
   3  -4  15      437.92      458.17     30.67 o 
   4  -4  15      282.06      279.68     23.07 o 
   5  -4  15       81.08      106.68     14.56 o 
  -6  -3  15       56.57       56.38     13.64 o 
  -5  -3  15       17.72       23.63     11.06 o 
  -4  -3  15       62.37       86.05     14.43 o 
  -3  -3  15      863.75      840.08     34.65 o 
  -2  -3  15        1.42        1.28      7.84 o 
  -1  -3  15      144.19      163.05     15.28 o 
   0  -3  15        8.30       13.91     10.14 o 
   1  -3  15      421.57      445.99     25.13 o 
   2  -3  15       47.54       44.81     10.26 o 
   3  -3  15      236.78      254.16     19.63 o 
   4  -3  15      355.09      404.50     26.04 o 
   5  -3  15      479.74      478.01     28.18 o 
  -6  -2  15       31.67       41.67     13.11 o 
  -5  -2  15      435.27      473.47     26.82 o 
  -4  -2  15       27.74       21.93      8.98 o 
  -3  -2  15      139.65      163.23     22.43 o 
  -2  -2  15      205.47      243.30     32.46 o 
  -1  -2  15      173.46      186.31     16.16 o 
   0  -2  15       50.51       48.59      9.05 o 
   1  -2  15      250.59      252.33     22.60 o 
   2  -2  15      552.18      553.18     28.79 o 
   3  -2  15       31.85       33.28     11.30 o 
   4  -2  15        0.17        6.09     11.24 o 
  -6  -1  15       12.16       15.28     10.97 o 
  -5  -1  15      269.02      311.07     22.03 o 
  -4  -1  15      372.40      431.61     26.52 o 
  -3  -1  15        7.01        7.26      7.05 o 
  -2  -1  15        3.11       17.80      8.47 o 
  -1  -1  15        3.30       14.23     11.59 o 
   0  -1  15        8.01        5.57      8.05 o 
   1  -1  15        0.21        4.17      8.93 o 
   2  -1  15      198.29      162.05     19.53 o 
   3  -1  15      147.13      156.52     20.55 o 
  -6   0  15      607.53      605.46     31.88 o 
  -5   0  15        1.81       21.37      8.83 o 
  -4   0  15      144.42      150.93     15.22 o 
  -3   0  15      111.70       99.02     14.73 o 
  -2   0  15      166.16      161.66     27.92 o 
  -1   0  15       57.51       45.50     11.84 o 
   0   0  15      125.70      117.80     16.19 o 
   1   0  15      197.49      170.98     25.71 o 
   2   0  15        1.21        0.52     11.79 o 
  -5   1  15      237.35      274.80     20.79 o 
  -4   1  15       26.63       30.33     10.62 o 
  -3   1  15       81.27       71.30     14.34 o 
  -2   1  15       80.74      104.67     14.11 o 
  -1   1  15      408.80      452.43     31.82 o 
   0   1  15        7.62       15.92     10.93 o 
   1   1  15      249.70      271.78     37.16 o 
  -4   2  15      173.41      172.92     20.50 o 
  -3   2  15        0.42       -5.04     10.86 o 
  -2   2  15      120.71      152.44     16.67 o 
  -1   2  15      391.27      381.13     29.47 o 
   1  -8  16        6.86       10.67     11.35 o 
   2  -8  16      114.78      117.23     18.15 o 
  -1  -7  16      465.72      447.61     40.64 o 
   0  -7  16      400.91      360.48     36.78 o 
   1  -7  16      135.93      158.55     16.80 o 
   2  -7  16       10.88        5.54      7.98 o 
   3  -7  16      537.38      621.30     32.13 o 
  -2  -6  16        0.45        7.70     14.29 o 
  -1  -6  16       55.56       51.72     17.51 o 
   0  -6  16      116.04      124.13     14.49 o 
   1  -6  16      124.02      172.60     17.30 o 
   2  -6  16       50.14       68.13     13.98 o 
   3  -6  16      513.52      573.77     30.73 o 
   4  -6  16       27.59       21.89     10.54 o 
  -3  -5  16      116.73      106.29     22.96 o 
  -2  -5  16        3.93        2.84     12.72 o 
  -1  -5  16        3.69        4.85      9.67 o 
   0  -5  16       30.29       28.37      9.54 o 
   1  -5  16      536.09      597.60     41.84 o 
   2  -5  16       79.50       75.78     12.78 o 
   3  -5  16       65.29       65.84     11.87 o 
   4  -5  16       93.23       99.99     15.31 o 
  -4  -4  16      384.93      379.35     38.82 o 
  -3  -4  16        2.01       19.60     11.26 o 
  -2  -4  16      104.89      151.65     18.57 o 
  -1  -4  16      126.88      172.96     19.83 o 
   0  -4  16      137.66      126.10     14.43 o 
   1  -4  16       11.51       12.95      8.15 o 
   2  -4  16      217.10      219.17     19.08 o 
   3  -4  16      437.24      515.30     29.30 o 
  -4  -3  16      133.53      149.46     19.24 o 
  -3  -3  16        2.75        4.07     10.08 o 
  -2  -3  16       59.41       84.30     20.25 o 
  -1  -3  16      194.76      177.43     16.60 o 
   0  -3  16      129.18      105.88     13.45 o 
   1  -3  16       42.55       46.22     10.17 o 
   2  -3  16       25.70       31.05     10.43 o 
   3  -3  16      531.83      531.83     29.94 o 
  -4  -2  16      162.20      153.68     19.62 o 
  -3  -2  16      244.00      275.35     24.57 o 
  -2  -2  16       63.36       80.48     14.45 o 
  -1  -2  16        6.25       12.00      7.87 o 
   0  -2  16        5.86       11.38      8.73 o 
   1  -2  16      144.99      143.49     23.29 o 
   2  -2  16      127.65      144.19     19.62 o 
  -4  -1  16       83.60       82.79     14.60 o 
  -3  -1  16        2.47        4.58     10.03 o 
  -2  -1  16       67.04      108.61     16.50 o 
  -1  -1  16        7.10       13.63     17.77 o 
   0  -1  16        6.54       13.15     11.52 o 
   1  -1  16      207.20      210.83     22.79 o 
  -3   0  16       28.38       45.35     16.92 o 
  -2   0  16        2.05       28.40     14.38 o 
  -1   0  16       43.31       51.80     17.89 o 
                                                 
